# Supplementary material for: A microfluidic optimal experimental design platform for forward design of cell-free genetic networks
Source: Nat Commun. 2022 Jun 24;13:3626. doi: 10.1038/s41467-022-31306-3 (PMC9232554; doi:10.1038/s41467-022-31306-3)
Supplement: Supplementary file 4 — Supplementary Dataset 1 [file 41467_2022_31306_MOESM4_ESM.xlsx]

## Sheet: Step_TetR
	Kd_S19	Kcat_S19	RiboJ_Kcat_mRNA_TetR	deg_mRNA_TetR	N_TetR	Kd_S19_TetR	Kcat_mRNA_(dark)deGFP	deg_mRNA_(dark)deGFP	Kcat_S70	Kcat_mRNA_S19	deg_mRNA_S19	score
0	96.7244	0.927628	2.57898	0.105849	2.95495	42.9387	3.14505	0.124764	0.103904	0.365465	0.121453	5.34872e+07
1	228.417	3.02012	3.18018	0.035036	1.66366	696.061	1.98949	0.108686	0.166366	0.217117	0.124882	5.35709e+07
2	1250	1.88408	2.98498	0.057379	2.65766	36.9176	2.6024	0.118143	0.291291	0.876877	0.11838	5.36356e+07
3	1181.15	2.1964	2.1964	0.122045	2.20721	736.637	1.91532	0.125	0.142943	2.00901	0.112232	5.36398e+07
4	387.601	2.08318	1.56396	0.033972	2.8048	48.547	1.45856	0.115779	0.603604	0.232733	0.1237	5.3775e+07
5	1044.7	3.35976	2.65706	0.020259	3.69069	153.633	0.947147	0.119917	0.267868	1.22042	0.111405	5.3954e+07
6	1238.25	1.22823	0.142943	0.088116	3.10511	70.162	2.07147	0.124764	1.16186	0.447447	0.109513	5.4372e+07
7	410.195	1.27117	3.44565	0.072038	2.05706	657.72	1.45075	0.11637	2.3994	0.107808	0.123581	5.44855e+07
8	189.107	0.552853	1.4039	0.033854	2.6036	33.9097	3.86336	0.111287	0.127327	0.728529	0.118971	5.45538e+07
9	696.061	1.62252	0.966667	0.044612	1.51652	142.455	1.05255	0.114006	3.76186	0.127327	0.124882	5.47577e+07
10	1074.72	2.03634	0.705105	0.057852	3.3003	560.175	2.40721	0.10313	0.627027	0.291291	0.112232	5.47785e+07
11	1181.15	3.98438	0.474775	0.077949	2.33634	83.95	0.646547	0.120508	1.62252	0.271772	0.102893	5.49201e+07
12	1170.05	1.03303	0.845646	0.055133	3.7958	1170.05	1.88408	0.104194	0.252252	2.41501	0.122281	5.49789e+07
13	576.271	2.72733	3.28949	0.051586	2.92793	490.806	2.45015	0.117907	0.139039	0.498198	0.094381	5.50181e+07
14	576.271	1.9036	2.25105	0.088943	2.74775	621.492	3.35586	0.11105	0.142943	0.502102	0.099465	5.50186e+07
15	676.619	3.29339	2.85616	0.012102	1.57958	123.641	3.82432	0.118734	0.384985	0.318619	0.1237	5.50869e+07
16	509.699	1.01742	1.44294	0.090598	2.1952	59.1948	2.12222	0.113415	0.111712	2.21201	0.114124	5.51228e+07
17	472.613	2.5009	2.04805	0.084215	1.94895	1015.52	0.997898	0.120744	0.26006	0.744144	0.113178	5.52651e+07
18	244.025	2.89129	2.19249	0.104785	3.97297	113.567	0.545045	0.116725	1.76697	0.103904	0.123227	5.53473e+07
19	959.581	2.16907	1.58348	0.063172	1.58859	81.6052	1.05255	0.101829	0.412312	0.982282	0.117552	5.54916e+07
20	270.736	0.34985	1.24384	0.117789	3.93393	124.814	3.82823	0.11767	0.197598	1.33754	0.125	5.55412e+07
21	446.581	1.82162	3.12162	0.049695	3.96697	125.998	1.59129	0.088116	1.13063	0.111712	0.122872	5.55702e+07
22	683.039	1.48979	4	0.076531	3.30931	352.675	1.23994	0.115661	0.939339	0.392793	0.105376	5.56287e+07
23	297.548	3.51201	1.75526	0.085988	3.26426	62.0567	1.55225	0.122872	0.115616	1.13063	0.1237	5.56571e+07
24	750.681	1.75916	3.60571	0.079604	1.13814	500.163	2.31351	0.122281	0.498198	0.923724	0.123936	5.58709e+07
25	1074.72	2.58288	2.01682	0.05868	3.98198	587.258	0.83003	0.08918	0.431832	0.99009	0.123227	5.5899e+07
26	248.678	2.67267	1.8997	0.104903	2.22823	398.738	0.966667	0.084215	0.162462	0.474775	0.123936	5.59639e+07
27	1116.09	1.23604	1.45466	0.092372	3.9039	54.8877	3.01622	0.121453	0.345946	2.16517	0.124764	5.59863e+07
28	539.411	2.4033	1.17357	0.022505	2.27027	406.34	0.513814	0.119089	0.303003	1.94264	0.124764	5.60294e+07
29	898.203	0.455255	3.12162	0.10975	3.06006	52.3565	2.97718	0.102893	0.701201	1.05646	0.123463	5.60744e+07
30	817.268	0.822222	0.533333	0.061635	1.92793	29.9924	2.04024	0.119562	0.275676	1.94264	0.112824	5.61013e+07
31	1015.52	0.677778	2.17297	0.099938	2.79279	300.371	2.96937	0.094381	2.51261	0.17027	0.11176	5.61082e+07
32	1025.15	2.32913	1.62643	0.01754	1.18318	500.163	0.654354	0.089416	2.23153	0.287387	0.125	5.61736e+07
33	941.629	0.494294	3.30511	0.085515	1.65766	1044.7	2.54384	0.12299	1.80991	0.595796	0.125	5.61973e+07
34	1215.09	3.0006	3.18018	0.086106	2.2973	91.3966	2.90691	0.124764	0.658258	0.451351	0.110459	5.62289e+07
35	275.898	0.748048	0.775375	0.045084	1.59159	33.591	2.7976	0.086697	0.178078	0.607508	0.117434	5.62945e+07
36	743.626	0.627027	1.73964	0.082205	3.64865	11.8881	3.44565	0.111523	1.3961	0.209309	0.092608	5.63014e+07
37	932.779	0.619219	0.709009	0.100292	1.11712	1250	2.17297	0.120153	0.373273	2.23543	0.110223	5.6304e+07
38	383.958	1.03694	3.32463	0.050759	2.10511	736.637	1.24384	0.122399	1.76306	0.221021	0.11507	5.6361e+07
39	1170.05	0.783183	1.44294	0.115661	1.75676	83.161	1.93874	0.121926	2.62583	0.326426	0.102066	5.63991e+07
40	968.685	3.13333	1.96216	0.097337	1.1982	1025.15	0.748048	0.106913	1.68889	0.205405	0.096509	5.64054e+07
41	146.548	1.85676	0.431832	0.121099	1.96396	18.0118	2.21592	0.118734	0.162462	0.513814	0.119326	5.64104e+07
42	906.725	1.23604	3.12553	0.118025	1.62462	380.349	2.49309	0.118143	0.435736	1.64204	0.121926	5.64112e+07
43	1250	2.18078	3.22312	0.049813	3.51051	29.1546	2.93423	0.121335	0.377177	1.23604	0.119917	5.64669e+07
44	722.855	1.39219	1.5991	0.097219	2.60661	28.3403	2.28228	0.082678	0.404505	0.408408	0.114479	5.64878e+07
45	587.258	1.603	0.958859	0.096628	3.94294	7.34446	2.37988	0.120389	0.435736	0.802703	0.112232	5.65076e+07
46	825.022	1.52493	3.71111	0.089889	3.08408	187.33	0.99009	0.107149	0.314715	1.68889	0.104312	5.65475e+07
47	772.251	1.44685	0.416216	0.094973	3.17117	10.8169	1.04475	0.115424	0.162462	3.08258	0.094973	5.66004e+07
48	554.911	0.712913	1.07207	0.041302	3.58559	28.3403	2.38769	0.101356	1.46246	0.193694	0.103721	5.66564e+07
49	832.85	1.5991	0.771471	0.038228	1.57357	85.5506	2.23543	0.12299	0.221021	3.47297	0.121572	5.67197e+07
50	1170.05	3.0006	1.45856	0.028061	3.36336	190.901	1.2009	0.121217	3.28949	0.322523	0.124172	5.68072e+07
51	683.039	3.69159	1.25556	0.056788	1.14114	743.626	0.709009	0.113887	1.72012	0.369369	0.122399	5.68141e+07
52	1095.21	2.29399	0.755856	0.06329	3.37237	330.117	2.66096	0.119917	1.66937	0.326426	0.11968	5.68198e+07
53	592.83	2.04414	1.40781	0.083505	1.8979	283.825	1.197	0.124882	1.11502	0.178078	0.079722	5.68452e+07
54	743.626	0.634835	1.72012	0.070383	1.88889	35.215	3.64865	0.121926	0.404505	2.08709	0.123936	5.68722e+07
55	1064.62	0.951051	1.11502	0.033736	3.17117	18.1826	2.82492	0.124054	2.64534	0.525526	0.122872	5.69525e+07
56	147.939	1.01351	1.05255	0.078895	1.78078	639.349	1.84114	0.124409	0.107808	2.13003	0.125	5.69667e+07
57	779.578	1.25946	1.4976	0.114597	1.35135	495.463	3.51592	0.113415	0.923724	0.576276	0.123581	5.70459e+07
58	314.893	0.970571	0.888589	0.049813	2.56156	514.535	1.4976	0.117079	0.162462	1.51712	0.106676	5.70538e+07
59	757.803	3.49249	1.7982	0.086343	3.93694	1226.61	0.642643	0.121808	3.32463	0.263964	0.123109	5.70758e+07
60	959.581	1.56396	0.443544	0.122281	1.10811	14.2243	2.09099	0.124527	0.712913	1.03303	0.116607	5.70816e+07
61	1105.6	2.41892	3.56667	0.090598	1.97898	152.189	0.802703	0.111878	1.46637	0.33033	0.089771	5.70895e+07
62	1250	2.68048	0.576276	0.095091	3.45045	5.4291	2.01291	0.102066	1.63814	0.275676	0.116961	5.71129e+07
63	1203.67	2.96547	0.802703	0.06459	3.95796	6.55764	3.53934	0.095327	0.287387	0.744144	0.125	5.71156e+07
64	1074.72	1.32973	1.34925	0.062463	1.4985	889.762	1.45466	0.11968	0.146847	3.99219	0.10242	5.71204e+07
65	627.388	1.45856	1.80601	0.080786	3.98799	21.5514	2.12222	0.117789	0.232733	2.8054	0.120271	5.71691e+07
66	346.077	0.794895	0.66997	0.044848	3.96096	37.2678	3.56276	0.110932	1.98168	0.146847	0.1237	5.71717e+07
67	856.78	1.66937	0.794895	0.05868	1.31231	1226.61	2.58288	0.118143	1.13844	0.533333	0.11838	5.71738e+07
68	35.215	2.62583	1.30631	0.07393	2.22523	342.824	0.724625	0.119917	0.482583	0.103904	0.125	5.71855e+07
69	1203.67	0.658258	1.84895	0.055606	3.07808	116.831	3.8009	0.107504	2.8952	0.381081	0.125	5.72287e+07
70	303.22	3.48859	0.154655	0.01423	3.35135	25.5443	0.798799	0.109159	2.20811	0.107808	0.116252	5.72525e+07
71	1054.61	3.0982	0.634835	0.101238	3.02102	68.8493	1.47417	0.11176	0.373273	0.408408	0.077831	5.72583e+07
72	898.203	1.03694	0.252252	0.085752	2.37838	52.8532	3.43393	0.105849	0.748048	0.693393	0.116961	5.72792e+07
73	303.22	1.7006	3.45736	0.032672	1.44144	359.399	1.28288	0.11838	0.75976	0.463063	0.118853	5.73206e+07
74	320.896	1.35706	0.166366	0.111878	1.71171	83.95	1.57177	0.078895	0.107808	0.99009	0.111878	5.73616e+07
75	226.27	1.93484	1.13844	0.10774	1.85886	23.9104	2.94985	0.096982	0.201502	0.377177	0.121453	5.7407e+07
76	90.5376	2.57117	0.603604	0.032435	2.74174	7.84634	3.55105	0.099938	0.221021	0.11952	0.124527	5.74424e+07
77	764.993	3.53153	0.193694	0.039883	2.64264	20.9494	0.552853	0.102657	0.18979	1.55616	0.08717	5.7444e+07
78	817.268	0.986186	1.47808	0.10112	3.32733	1148.16	2.82102	0.09982	0.275676	2.28228	0.125	5.7451e+07
79	987.154	1.09159	0.884685	0.103957	2.56456	46.7475	1.78649	0.079604	2.22372	0.162462	0.110814	5.74647e+07
80	477.097	3.25045	3.17237	0.048631	1.09009	1025.15	2.33694	0.102302	0.50991	0.224925	0.111168	5.74854e+07
81	565.49	0.75976	0.947147	0.018604	2.55255	24.1372	3.05916	0.121453	0.997898	0.591892	0.107977	5.75019e+07
82	1044.7	1.4976	1.42733	0.051232	1.52853	425.985	3.14895	0.123818	3.73844	0.11952	0.097455	5.75318e+07
83	209.806	0.681682	3.64084	0.0374	3.02703	915.328	3.74234	0.119326	0.162462	1.66156	0.120153	5.75397e+07
84	336.41	3.46907	3.24655	0.013757	2.96997	1203.67	1.03694	0.0958	0.139039	0.466967	0.092017	5.75718e+07
85	576.271	3.78919	0.158559	0.116607	2.23724	49.0076	0.869069	0.119089	0.209309	1.73183	0.101711	5.75847e+07
86	576.271	1.61081	2.55946	0.09911	1.5045	25.0664	3.95315	0.084333	0.271772	0.205405	0.097455	5.7585e+07
87	1170.05	0.861261	0.720721	0.007491	3.66366	342.824	3.55105	0.113178	3.86336	0.205405	0.106676	5.76125e+07
88	1226.61	1.86457	0.342042	0.123463	3.54354	6.31457	2.76246	0.110223	2.06757	0.314715	0.115424	5.76293e+07
89	1126.68	0.9003	0.91982	0.099347	3.27027	50.4158	2.43063	0.119207	0.9003	0.443544	0.079486	5.76651e+07
90	609.864	2.34475	1.16577	0.123936	3.59459	32.6527	0.794895	0.111287	1.58348	0.513814	0.120035	5.76802e+07
91	291.981	1.25165	2.66486	0.063645	2.81982	158.048	2.18859	0.107858	0.103904	3.15285	0.125	5.76803e+07
92	609.864	2.91472	1.13844	0.055606	1.81682	300.371	1.10721	0.115188	0.142943	2.68048	0.103484	5.76969e+07
93	959.581	1.22432	2.52042	0.047567	3.06607	60.3234	1.11892	0.086461	0.193694	3.04354	0.113651	5.77016e+07
94	391.278	1.40781	1.44294	0.110341	1.14414	1044.7	3.87117	0.112942	0.986186	0.135135	0.100647	5.77023e+07
95	1095.21	1.06036	3.94535	0.091662	3.38739	39.0696	2.56336	0.115306	1.25165	1.03694	0.119207	5.77286e+07
96	352.675	2.82492	0.146847	0.120153	1.06607	36.9176	2.04805	0.10313	0.798799	0.139039	0.108213	5.77573e+07
97	604.132	0.779279	2.16517	0.11637	3.22222	241.732	3.27778	0.118262	2.23934	0.361562	0.122872	5.77602e+07
98	281.158	3.6994	2.97718	0.101829	1.80781	228.417	0.837838	0.073457	0.513814	0.111712	0.110577	5.77759e+07
99	794.441	1.43514	0.806607	0.031962	1.51051	58.0873	3.1997	0.090598	1.24384	0.256156	0.123227	5.78038e+07
100	1226.61	2.46186	0.954955	0.074757	2.10811	70.8276	0.451351	0.091899	2.29399	0.482583	0.116607	5.78237e+07
101	414.087	2.92643	0.993994	0.070856	1.81381	170.45	1.52493	0.083505	0.299099	0.18979	0.094854	5.78525e+07
102	1105.6	3.14114	3.77357	0.014466	3.84384	1215.09	1.97778	0.109277	1.98949	0.232733	0.112587	5.78537e+07
103	168.848	1.22823	1.72793	0.079131	1.88889	402.521	2.04414	0.122163	2.33694	0.103904	0.124172	5.7869e+07
104	1170.05	1.76306	2.53604	0.104075	1.72072	87.1816	1.09159	0.08717	0.11952	3.58619	0.097101	5.78932e+07
105	281.158	1.22823	2.24715	0.046976	2.93994	1250	1.66546	0.118853	1.04865	0.306907	0.107858	5.78978e+07
106	103.334	2.96547	1.93484	0.071092	2.63063	373.233	1.26727	0.102184	0.11952	0.142943	0.077713	5.79142e+07
107	977.876	2.14565	0.240541	0.084569	2.89189	34.884	0.724625	0.119917	0.552853	3.1997	0.121572	5.79174e+07
108	1250	0.91982	3.54324	0.077476	2.72072	1192.35	2.32913	0.117552	1.15796	1.68108	0.118616	5.79276e+07
109	281.158	0.681682	0.334234	0.075467	2.64264	968.685	1.41562	0.099583	0.623123	0.552853	0.121335	5.79311e+07
110	1084.91	2.57508	1.2985	0.022978	2.57357	18.8826	4	0.112587	0.139039	2.24324	0.120744	5.79333e+07
111	598.455	3.48078	3.96487	0.113651	1.02102	330.117	1.15015	0.106913	1.54444	0.193694	0.109513	5.79352e+07
112	639.349	0.677778	3.1958	0.023805	1.40841	213.807	2.96937	0.10242	0.326426	0.810511	0.094145	5.79443e+07
113	856.78	0.787087	0.943243	0.069319	2.64565	977.876	2.78979	0.113887	2.57898	0.49039	0.120626	5.79589e+07
114	627.388	2.77808	0.693393	0.10242	1.77477	143.806	2.52823	0.10644	0.263964	0.861261	0.114124	5.79654e+07
115	757.803	0.318619	3.02793	0.092845	3.47748	22.5933	3.92583	0.094973	3.68769	0.150751	0.104903	5.79666e+07
116	1226.61	1.11502	1.68108	0.110932	2.01502	57.5414	3.79309	0.120981	0.9003	0.611411	0.092726	5.80343e+07
117	924.012	1.06426	0.705105	0.078304	3.96096	438.226	2.37207	0.115897	1.51321	0.751952	0.114006	5.80581e+07
118	380.349	3.73063	4	0.052887	1.06607	581.739	1.84505	0.103366	0.131231	1.05255	0.112469	5.8067e+07
119	311.933	0.412312	0.552853	0.013638	3.14114	750.681	3.78138	0.110459	0.400601	1.3024	0.124409	5.80747e+07
120	369.726	1.28679	1.56396	0.024042	2.26727	270.736	1.3961	0.11968	0.224925	2.29009	0.109513	5.80926e+07
121	1084.91	0.997898	0.91982	0.007491	3.08108	490.806	1.83724	0.119444	0.424024	3.60571	0.113178	5.80943e+07
122	856.78	0.506006	1.64595	0.120035	2.32432	13.5683	2.47748	0.081023	0.27958	2.03634	0.11436	5.80976e+07
123	300.371	0.474775	1.66546	0.050641	1.75375	702.665	2.14565	0.099228	2.46577	0.127327	0.111523	5.81111e+07
124	138.476	0.287387	3.38709	0.029007	1.82282	99.5037	3.36757	0.08587	0.185886	0.794895	0.125	5.8146e+07
125	764.993	0.966667	2.43453	0.101356	1.74775	289.237	2.96937	0.122281	2.81321	0.193694	0.096509	5.81531e+07
126	509.699	1.53273	1.2985	0.121572	1.44144	722.855	1.39219	0.083505	0.572372	0.271772	0.094973	5.81545e+07
127	898.203	0.74024	3.32463	0.045794	4	645.415	1.42733	0.119444	0.736336	1.48589	0.10644	5.81925e+07
128	549.695	2.04024	3.0982	0.116961	3.35736	1170.05	1.79039	0.112824	0.135135	3.04354	0.110577	5.82078e+07
129	1044.7	2.53994	2.04024	0.044848	2.37838	66.9263	3.48859	0.119562	0.638739	0.314715	0.087998	5.82082e+07
130	207.835	0.954955	3.92192	0.110105	1.55255	529.32	2.44625	0.106913	0.716817	0.373273	0.120862	5.82151e+07
131	200.131	3.67207	0.888589	0.045321	1.93093	633.34	0.591892	0.112114	0.615315	0.478679	0.118498	5.82311e+07
132	481.624	1.2009	0.412312	0.112232	2.31231	116.831	0.99009	0.119207	1.77868	0.256156	0.0958	5.8281e+07
133	369.726	2.97327	2.96547	0.069083	3.48348	31.4424	2.08318	0.119444	0.927628	0.115616	0.090126	5.82939e+07
134	251.037	0.853453	0.181982	0.014939	1.24324	19.7955	3.07868	0.098992	0.978378	0.283483	0.123936	5.82973e+07
135	898.203	3.82823	2.83273	0.092726	3.90691	31.4424	1.96607	0.121453	0.517718	0.392793	0.086224	5.83149e+07
136	1044.7	3.65255	2.85225	0.022741	1.80781	750.681	0.861261	0.110932	0.299099	0.705105	0.070265	5.83261e+07
137	463.771	2.07538	0.642643	0.094381	2.48348	12.0009	1.44685	0.102657	0.178078	1.63033	0.105612	5.8365e+07
138	1064.62	1.86457	0.701201	0.120389	2.06306	696.061	0.58018	0.084688	0.646547	1.31802	0.111641	5.83795e+07
139	604.132	1.48979	1.37267	0.073575	1.7027	906.725	1.53273	0.11306	0.338138	2.36036	0.113533	5.83984e+07
140	696.061	2.22763	3.76577	0.05265	3.67868	743.626	2.21201	0.117316	0.314715	0.826126	0.092845	5.84033e+07
141	486.193	3.34805	3.99219	0.059507	3.91892	239.46	0.513814	0.11105	1.94655	0.34985	0.112351	5.84053e+07
142	1159.05	0.962763	1.52102	0.111168	3.63063	114.645	2.66486	0.082914	0.131231	2.21982	0.095327	5.84193e+07
143	339.602	0.923724	1.27117	0.065654	1.71772	410.195	2.13784	0.099465	3.0045	0.11952	0.116134	5.84307e+07
144	44.5916	1.73574	1.14625	0.114124	3.93694	73.5541	1.13063	0.092963	0.166366	0.283483	0.123227	5.84485e+07
145	1250	1.31021	1.51321	0.072156	3.65465	71.4996	1.4	0.087525	0.794895	0.638739	0.099465	5.84515e+07
146	387.601	0.662162	3.55886	0.101711	3.75676	645.415	2.46967	0.116607	0.529429	1.64595	0.122872	5.84847e+07
147	65.6742	2.14174	0.197598	0.077003	3.73874	941.629	0.560661	0.078304	0.232733	0.185886	0.111996	5.84936e+07
148	772.251	1.0018	1.46637	0.097337	1.87988	996.519	2.05586	0.077594	0.205405	1.15796	0.098874	5.8508e+07
149	275.898	2.68048	0.50991	0.106322	2.55556	394.991	1.41171	0.10573	0.521622	0.252252	0.099701	5.85214e+07
150	1015.52	0.412312	2.64534	0.062344	1.41742	450.818	2.39549	0.119444	1.52493	0.915916	0.110459	5.85224e+07
151	529.32	0.5997	2.20811	0.111405	1.64865	95.8153	1.87628	0.093909	1.56396	0.26006	0.096391	5.85514e+07
152	709.332	1.31802	0.201502	0.044612	3.66066	46.3081	1.48198	0.113178	0.513814	1.54054	0.103011	5.85651e+07
153	150.759	0.884685	3.22312	0.046148	2.63363	41.3471	3.98829	0.115779	0.755856	0.178078	0.117079	5.85707e+07
154	333.249	3.75796	0.443544	0.109395	3.22823	391.278	0.478679	0.101475	0.139039	0.935435	0.082087	5.85717e+07
155	1203.67	3.04354	1.5015	0.012456	3.14715	175.348	1.63423	0.100883	0.353754	1.68108	0.11105	5.85776e+07
156	1054.61	2.76637	0.158559	0.08055	2.32432	932.779	1.53664	0.105967	0.158559	3.89459	0.106558	5.85976e+07
157	162.589	0.935435	2.58288	0.052059	1.16817	996.519	3.89069	0.08516	0.408408	0.18979	0.12169	5.86685e+07
158	633.34	1.22823	2.71562	0.032435	3.32432	69.5025	3.03574	0.065063	0.111712	1.99339	0.114833	5.87089e+07
159	1250	1.03303	2.34084	0.013402	2.95796	119.058	1.99339	0.110814	1.91922	0.931532	0.108804	5.87163e+07
160	881.399	1.06036	2.0949	0.096391	3.26727	9.38829	3.797	0.102184	0.224925	2.40721	0.107149	5.88207e+07
161	1192.35	3.43784	1.87628	0.012574	1.32432	327.014	1.25946	0.082914	0.412312	1.12673	0.117316	5.88669e+07
162	1250	3.92583	2.23153	0.084688	3.90991	192.712	0.798799	0.098519	3.32072	0.303003	0.113769	5.88771e+07
163	959.581	0.869069	0.642643	0.055961	1.23724	25.3042	3.22703	0.096864	0.388889	2.34084	0.117079	5.89171e+07
164	349.36	2.7	1.76306	0.086579	2.63063	683.039	0.470871	0.118498	0.466967	1.76697	0.120862	5.89555e+07
165	222.037	0.556757	1.04865	0.056552	3.37237	881.399	2.43844	0.100883	0.9003	0.443544	0.12299	5.89683e+07
166	253.419	1.16186	2.91081	0.122045	3.78979	94.0228	0.728529	0.104312	0.751952	0.548949	0.125	5.89845e+07
167	1005.97	2.36426	2.14955	0.028652	3.55255	167.261	0.954955	0.123345	3.07477	0.1	0.064472	5.89972e+07
168	1181.15	0.556757	2.73514	0.081023	3.02402	20.3643	3.26997	0.096864	1.48198	1.29069	0.123581	5.90269e+07
169	509.699	0.841742	3.41441	0.107504	3.8018	34.5562	1.86457	0.099228	2.00901	0.34985	0.114242	5.90449e+07
170	996.519	0.611411	1.81381	0.067428	1.00901	349.36	2.53994	0.123818	2.78589	0.869069	0.11507	5.90485e+07
171	1054.61	1.32583	0.787087	0.017658	3.21321	809.587	0.943243	0.116725	0.75976	3.27387	0.120981	5.90539e+07
172	702.665	3.86727	2.56336	0.012102	2.59159	123.641	2.71171	0.10774	0.146847	0.322523	0.085633	5.91015e+07
173	873.115	0.790991	0.18979	0.064354	2.73874	4.20727	1.7982	0.109986	1.45466	1.04475	0.111523	5.91074e+07
174	20.5575	3.30511	0.658258	0.105139	2.67868	996.519	0.431832	0.114479	0.205405	0.26006	0.123463	5.91124e+07
175	320.896	2.71952	0.84955	0.040592	1.31231	977.876	0.564565	0.106794	0.193694	3.59009	0.121926	5.91378e+07
176	514.535	3.91021	3.14114	0.105258	1.30631	1159.05	0.607508	0.109277	1.34144	0.470871	0.117079	5.91431e+07
177	941.629	3.91021	0.197598	0.035627	3.84985	230.584	0.716817	0.100883	1.56787	0.384985	0.099938	5.91545e+07
178	554.911	0.74024	0.712913	0.095327	2.20721	251.037	2.74685	0.110932	4	0.135135	0.095445	5.91719e+07
179	387.601	1.00571	2.2979	0.050641	3.69369	108.33	0.853453	0.111996	0.993994	0.693393	0.125	5.92081e+07
180	1170.05	0.587988	1.84114	0.030898	1.87387	330.117	2.3994	0.116607	0.755856	2.78979	0.107267	5.921e+07
181	202.03	1.8021	2.39159	0.047685	1.09309	924.012	0.833934	0.119917	0.751952	0.455255	0.10443	5.92106e+07
182	477.097	0.400601	0.416216	0.011629	3.31532	881.399	3.38318	0.109395	1.95435	0.451351	0.114715	5.92113e+07
183	1015.52	1.37658	3.27387	0.009383	1.55556	1126.68	1.02523	0.121808	3.7033	0.787087	0.120153	5.92304e+07
184	53.8609	0.603604	0.424024	0.094854	2.34234	41.7394	2.03243	0.106203	0.228829	0.517718	0.122872	5.92356e+07
185	529.32	3.10601	1.04865	0.100292	3.4955	49.4725	0.463063	0.097573	0.381081	2.14955	0.11767	5.92406e+07
186	1034.88	0.478679	3.10991	0.118262	3.70871	19.2426	3.64865	0.101475	0.568468	2.11051	0.104548	5.92746e+07
187	336.41	2.15736	0.541141	0.05005	3.61562	51.8644	1.31802	0.121808	0.115616	3.06697	0.111996	5.92806e+07
188	165.689	1.54054	0.634835	0.039883	1.24925	211.797	1.76306	0.108213	0.986186	0.123423	0.110341	5.92997e+07
189	1250	1.03303	3.74234	0.042484	2.26727	349.36	1.08769	0.100174	1.41952	0.724625	0.101947	5.93006e+07
190	314.893	2.38769	2.15736	0.111641	2.91291	205.881	0.724625	0.115188	0.17027	2.29399	0.096155	5.9311e+07
191	96.7244	3.76967	1.98559	0.064118	1.26426	1084.91	0.525526	0.115897	0.127327	0.775375	0.092135	5.93206e+07
192	881.399	0.517718	2.12222	0.082205	3.64565	44.5916	3.77357	0.064827	0.158559	1.7045	0.110577	5.93929e+07
193	757.803	1.17357	3.18799	0.093436	3.27928	359.399	1.84114	0.095209	1.02913	0.884685	0.114833	5.94314e+07
194	477.097	1.61471	3.44955	0.042247	1.97898	570.855	0.744144	0.07062	2.5009	0.107808	0.10774	5.94324e+07
195	1044.7	0.662162	2.0012	0.018604	1.28829	196.387	2.23543	0.084569	1.23213	1.16577	0.124645	5.94595e+07
196	840.751	1.54444	2.65706	0.030898	3.56456	651.539	1.25165	0.088707	2.23543	0.517718	0.124764	5.9499e+07
197	182.097	2.77808	0.603604	0.064236	3.31832	689.519	2.0988	0.08717	0.299099	0.228829	0.114715	5.95105e+07
198	442.383	1.84505	1.13454	0.076058	2.33333	147.939	1.44294	0.091426	0.818318	0.158559	0.103603	5.95172e+07
199	459.413	2.81321	0.181982	0.073575	1.87688	1215.09	0.935435	0.107858	0.591892	0.736336	0.09781	5.95179e+07
200	627.388	2.24324	1.43514	0.079013	2.51051	25.0664	1.20871	0.101356	0.412312	1.52883	0.114833	5.95379e+07
201	657.72	2.41111	3.6994	0.122399	2.15015	300.371	3.26607	0.114124	0.466967	0.396697	0.088471	5.95426e+07
202	560.175	1.86847	2.91472	0.033026	2.83784	143.806	1.99339	0.117079	1.4976	0.256156	0.125	5.9559e+07
203	645.415	0.506006	2.87568	0.051941	2.54955	23.9104	2.50481	0.072629	0.127327	2.89129	0.109159	5.95676e+07
204	915.328	1.10721	1.68889	0.077831	1.77177	609.864	1.15405	0.098756	3.15676	0.533333	0.117552	5.95692e+07
205	809.587	2.10661	0.470871	0.050877	1.75375	45.0147	0.865165	0.122281	1.14234	0.283483	0.065418	5.95848e+07
206	190.901	2.95375	0.115616	0.008673	1.48048	51.3769	0.431832	0.117907	2.25886	0.18979	0.112114	5.95895e+07
207	265.671	0.880781	0.841742	0.110459	2.5976	438.226	1.78258	0.112587	0.513814	1.06426	0.109277	5.95903e+07
208	509.699	1.43514	0.880781	0.080905	3.39339	651.539	1.9973	0.098046	1.86457	0.236637	0.10774	5.95934e+07
209	996.519	1.01742	0.923724	0.067546	4	217.883	3.11772	0.10573	3.87117	0.193694	0.099938	5.96009e+07
210	779.578	0.84955	0.869069	0.03409	3.66366	1238.25	1.88799	0.11968	2.01291	0.545045	0.094027	5.96031e+07
211	129.619	1.13454	1.55225	0.1237	1.5976	215.835	1.26727	0.103603	1.08769	0.267868	0.119089	5.96236e+07
212	663.961	0.369369	3.18018	0.066955	2.35736	387.601	3.9961	0.10774	1.59519	0.908108	0.114951	5.964e+07
213	309.001	1.07988	0.146847	0.11105	1.8048	96.7244	2.07928	0.095918	0.115616	2.12222	0.10573	5.96493e+07
214	196.387	2.52042	3.03574	0.058207	3.42643	122.479	0.685586	0.112942	0.587988	0.135135	0.067191	5.96775e+07
215	1238.25	0.388889	1.90751	0.016121	3.18018	45.8729	3.05135	0.111287	1.54835	1.84895	0.11436	5.97333e+07
216	1034.88	0.459159	1.06036	0.082796	1.18919	187.33	2.20811	0.120981	0.576276	2.84835	0.123936	5.97357e+07
217	333.249	1.02523	0.263964	0.124764	2.3003	270.736	2.71171	0.085988	0.115616	2.45015	0.118262	5.97464e+07
218	314.893	0.50991	0.720721	0.048631	1.55856	106.303	3.39489	0.106676	0.287387	1.8021	0.105494	5.97572e+07
219	239.46	1.23213	2.94204	0.087998	3.66667	36.5706	2.62192	0.11767	0.123423	1.01351	0.079604	5.97582e+07
220	889.762	3.58619	1.77477	0.074521	2.89189	463.771	1.43904	0.084096	1.4	0.267868	0.11968	5.9761e+07
221	1238.25	3.52372	1.57177	0.07925	2.72673	17.1811	2.38378	0.122045	0.50991	0.404505	0.066009	5.97785e+07
222	366.251	0.502102	0.787087	0.103011	2.0991	294.751	2.75466	0.116488	2.6024	0.373273	0.114479	5.97824e+07
223	65.6742	1.92703	1.2009	0.060808	3.37838	142.455	1.57177	0.097455	0.33033	0.103904	0.092726	5.97944e+07
224	70.8276	0.568468	1.49369	0.084451	1.23423	145.171	1.50541	0.118616	1.43514	0.205405	0.082678	5.98447e+07
225	94.0228	1.80601	0.619219	0.119326	1.4024	175.348	0.236637	0.098756	0.357658	1.36486	0.11767	5.98708e+07
226	1181.15	3.26607	0.908108	0.085752	1.94895	34.2314	0.697297	0.113296	0.525526	3.04354	0.110105	5.98734e+07
227	185.569	0.548949	1.07598	0.026642	3.08408	28.074	2.47357	0.117789	0.962763	0.560661	0.118853	5.98873e+07
228	1192.35	0.705105	2.14565	0.121453	3.04505	24.3662	3.35586	0.082323	0.787087	1.52883	0.124645	5.98916e+07
229	1250	0.474775	1.51321	0.027588	3.12012	696.061	3.23874	0.103248	3.60571	0.666066	0.110932	5.99022e+07
230	1215.09	1.64985	1.51321	0.098637	3.73574	30.2769	2.92252	0.110223	1.11892	0.576276	0.112114	5.99034e+07
231	924.012	0.513814	2.17297	0.120981	3.63363	38.7024	2.51652	0.11306	3.71892	0.705105	0.117316	5.99154e+07
232	987.154	3.65255	1.41171	0.112469	2.34234	58.6384	0.826126	0.097573	1.86457	0.275676	0.090362	5.99248e+07
233	1170.05	2.41111	4	0.028297	2.2042	621.492	0.517718	0.0958	1.11111	1.9036	0.115897	5.99586e+07
234	581.739	0.221021	0.533333	0.06731	2.91892	26.2783	3.5042	0.101238	0.74024	1.41171	0.124409	5.996e+07
235	109.358	0.646547	0.408408	0.10774	1.76577	840.751	1.28679	0.120981	2.08709	0.107808	0.125	5.99709e+07
236	1025.15	3.58228	1.81772	0.013757	2.32733	93.1391	2.54775	0.12169	0.982282	0.232733	0.075112	6.00022e+07
237	772.251	1.52883	1.05255	0.054542	1.25526	729.714	1.16967	0.110341	0.474775	2.21592	0.112114	6.00507e+07
238	1084.91	3.21922	1.603	0.101829	1.8048	1181.15	1.66156	0.077949	2.27838	0.127327	0.10975	6.01019e+07
239	772.251	2.91081	2.34084	0.065773	3.81682	534.342	1.70841	0.113296	2.79369	0.11952	0.083624	6.01087e+07
240	554.911	0.486486	0.545045	0.0945	1.7958	7.48449	2.46577	0.101593	0.178078	2.44234	0.093199	6.01302e+07
241	565.49	2.40721	2.41892	0.032199	1.06907	651.539	1.81381	0.09048	0.103904	2.77808	0.113769	6.01368e+07
242	950.563	0.548949	0.806607	0.107858	3.17117	86.3622	3.13333	0.08256	0.334234	2.88348	0.113887	6.01404e+07
243	689.519	0.303003	0.127327	0.058325	1.25225	1250	3.45345	0.110341	1.41171	1.44294	0.124882	6.01992e+07
244	1250	0.630931	0.396697	0.093554	3.22523	104.314	1.49369	0.121926	0.806607	2.04414	0.093318	6.02136e+07
245	514.535	0.701201	3.03183	0.125	3.16817	519.417	2.62583	0.092608	0.181982	2.61411	0.098046	6.02834e+07
246	33.9097	1.31411	0.529429	0.038819	3.26426	65.0569	0.568468	0.082678	0.263964	0.178078	0.119444	6.02845e+07
247	1250	1.95826	1.56396	0.061871	2.09309	709.332	0.662162	0.08918	1.42342	1.36877	0.112705	6.02908e+07
248	55.4085	0.303003	2.33303	0.012338	2.63063	49.4725	3.85165	0.099347	0.209309	0.18979	0.093199	6.02973e+07
249	757.803	0.58018	3.36757	0.052532	1.88589	139.79	3.0045	0.078422	0.443544	1.66156	0.11637	6.02994e+07
250	446.581	0.75976	3.67598	0.084451	2.08408	45.4418	3.7033	0.078186	1.81381	0.131231	0.108804	6.0318e+07
251	702.665	0.326426	3.06306	0.104075	3.13814	132.09	3.75015	0.108331	3.62913	0.377177	0.104075	6.03341e+07
252	406.34	0.833934	1.92703	0.122163	3.19219	139.79	2.88739	0.073102	0.193694	1.37658	0.120271	6.03927e+07
253	889.762	1.47027	0.314715	0.105612	3.15315	1.9766	1.96997	0.078895	1.02523	0.459159	0.107977	6.04094e+07
254	155.091	2.46186	0.541141	0.119089	3.31231	317.88	0.790991	0.078658	0.103904	1.82943	0.125	6.0412e+07
255	757.803	0.693393	0.150751	0.072275	2.50751	167.261	3.30901	0.113769	2.45796	0.42012	0.110105	6.04153e+07
256	472.613	2.01291	0.595796	0.074284	2.04204	69.5025	1.45856	0.085397	0.443544	0.779279	0.109868	6.04211e+07
257	442.383	0.884685	2.46577	0.094854	3.38739	1238.25	1.38829	0.116843	1.67718	0.83003	0.114833	6.04247e+07
258	1105.6	1.75135	0.334234	0.087052	1.87387	565.49	0.685586	0.119326	3.78919	0.65045	0.104312	6.04271e+07
259	786.974	0.244444	1.21261	0.089889	2.72673	60.8957	3.93754	0.107149	1.15796	0.716817	0.088707	6.04635e+07
260	729.714	1.14625	3.6018	0.114124	1.61862	115.732	2.14174	0.093199	3.98829	0.166366	0.099701	6.04726e+07
261	438.226	0.888589	2.22372	0.042484	1.42042	609.864	1.56787	0.09119	3.67207	0.240541	0.119562	6.05007e+07
262	146.548	0.545045	0.205405	0.013047	3.01502	339.602	2.32913	0.084333	0.103904	2.1964	0.116134	6.05118e+07
263	1215.09	1.97778	0.232733	0.114833	1.06607	234.98	1.57958	0.094027	0.338138	2.41892	0.097101	6.05293e+07
264	817.268	0.466967	1.73964	0.053242	2.28829	1105.6	2.93033	0.125	1.08378	1.94264	0.100292	6.05302e+07
265	113.567	0.283483	0.162462	0.123818	3.78979	2.47938	3.96877	0.115779	0.529429	0.806607	0.1237	6.05455e+07
266	383.958	0.299099	1.25556	0.051468	1.44144	97.6421	3.72282	0.102184	3.02793	0.283483	0.115424	6.05537e+07
267	342.824	1.05646	3.41441	0.086934	3.28829	306.097	1.16967	0.093318	0.790991	0.736336	0.108449	6.05668e+07
268	1148.16	2.93814	0.377177	0.099701	2.67568	224.143	0.521622	0.066127	1.23213	0.365465	0.110459	6.061e+07
269	1044.7	1.41562	1.65375	0.073693	3.57658	356.021	1.55616	0.122163	0.732432	1.85285	0.091426	6.06101e+07
270	996.519	1.74745	0.150751	0.055488	2.85886	3.90115	2.61411	0.074994	0.283483	0.513814	0.11176	6.06151e+07
271	864.909	0.845646	2.37598	0.068019	1.42643	722.855	1.87628	0.101238	0.408408	3.56667	0.103484	6.06164e+07
272	663.961	3.97267	2.35646	0.010683	3.99399	291.981	0.587988	0.123818	0.400601	1.22042	0.070974	6.06224e+07
273	1238.25	3.54715	0.709009	0.014702	1.13213	387.601	0.353754	0.122163	3.91802	1.10721	0.124409	6.0628e+07
274	1034.88	0.541141	0.322523	0.020732	1.08709	164.132	1.86066	0.092726	1.54835	1.66937	0.125	6.06453e+07
275	676.619	0.396697	2.18468	0.026997	3.94895	1034.88	1.84505	0.098874	1.84114	0.693393	0.123109	6.06577e+07
276	729.714	0.615315	3.12553	0.08256	3.2012	45.0147	1.76697	0.111641	2.56727	0.794895	0.119326	6.06677e+07
277	309.001	0.841742	2.17297	0.085988	2.61562	99.5037	1.32583	0.124882	1.8997	0.681682	0.124054	6.06729e+07
278	39.0696	2.1964	1.47808	0.009146	3.08408	519.417	0.697297	0.104312	0.127327	0.607508	0.108095	6.07123e+07
279	764.993	2.87177	2.29399	0.054187	2.17117	81.6052	1.84114	0.095445	0.818318	0.236637	0.082087	6.07563e+07
280	37.2678	2.01682	3.98438	0.111287	3.7027	757.803	0.634835	0.112942	0.221021	0.451351	0.106676	6.07673e+07
281	683.039	3.57838	1.91532	0.033026	2.86486	1250	1.45075	0.102775	0.174174	1.50541	0.088352	6.07855e+07
282	1034.88	0.775375	1.02132	0.016949	2.27628	213.807	3.84384	0.093554	0.361562	0.869069	0.119089	6.0802e+07
283	320.896	1.49369	3.8009	0.022387	1.3003	809.587	1.00961	0.113415	1.51321	0.416216	0.095564	6.08169e+07
284	300.371	0.552853	0.435736	0.117079	2.01201	12.9426	2.24715	0.120862	1.13844	0.947147	0.124882	6.08302e+07
285	906.725	0.627027	1.64204	0.070383	3.82883	1238.25	3.21141	0.087288	0.443544	2.26667	0.104075	6.08605e+07
286	192.712	0.837838	2.48138	0.099228	3.37538	560.175	1.41171	0.119444	0.424024	1.56396	0.122636	6.08625e+07
287	663.961	3.81652	3.57838	0.037991	3.24024	544.529	0.435736	0.075585	1.14625	0.560661	0.113651	6.08844e+07
288	1126.68	0.224925	2.74294	0.116725	1.01802	173.7	3.94925	0.106322	2.1027	0.630931	0.091308	6.08983e+07
289	219.95	2.0012	1.04475	0.112232	2.41742	255.823	1.68889	0.107622	0.248348	0.537237	0.081141	6.09473e+07
290	1137.37	0.572372	2.7	0.113296	3.13213	1105.6	2.1027	0.112232	3.65255	0.974474	0.124409	6.09532e+07
291	906.725	3.34805	1.14234	0.055488	1.99399	222.037	1.35315	0.080195	2.67658	0.142943	0.106676	6.0973e+07
292	263.174	0.603604	3.32463	0.060926	1.92793	1170.05	3.46516	0.077949	2.50481	0.111712	0.121099	6.09874e+07
293	103.334	0.443544	2.21201	0.105139	2.53153	996.519	2.06366	0.124054	0.103904	1.34535	0.09048	6.09876e+07
294	825.022	0.396697	1.5991	0.025697	2.13814	68.2022	3.00841	0.096037	0.99009	0.466967	0.071447	6.09964e+07
295	881.399	1.95826	3.92973	0.082914	3.80781	74.9564	1.32583	0.095564	0.9003	0.18979	0.06199	6.09969e+07
296	716.062	0.58018	0.470871	0.028061	3.27928	500.163	1.84895	0.125	0.42012	1.54835	0.072748	6.10015e+07
297	915.328	2.59459	0.513814	0.098992	2.3994	180.386	0.548949	0.106676	0.33033	3.80871	0.091662	6.10241e+07
298	950.563	2.85616	1.38829	0.123581	3.76276	83.161	0.42012	0.105967	1.17357	2.22763	0.11306	6.10297e+07
299	848.728	0.904204	1.36877	0.102539	4	241.732	0.841742	0.085279	4	0.263964	0.105139	6.10406e+07
300	145.171	0.99009	3.25826	0.031608	3.31231	438.226	2.83664	0.091662	0.135135	0.193694	0.064472	6.10461e+07
301	832.85	2.06757	2.07147	0.022387	3.4985	996.519	1.45466	0.079959	0.154655	3.55886	0.106558	6.10588e+07
302	75.6676	0.525526	2.65706	0.076885	2.84084	28.6092	3.44565	0.118853	0.915916	0.131231	0.089889	6.10606e+07
303	455.095	1.17748	0.470871	0.028179	2.16817	514.535	1.12673	0.122045	0.65045	1.75916	0.096037	6.1074e+07
304	1137.37	0.931532	1.52883	0.029361	1.54054	108.33	1.25946	0.06329	3.56276	0.162462	0.100411	6.10926e+07
305	222.037	3.35586	2.36426	0.073339	3.95495	213.807	0.416216	0.110223	0.58018	0.794895	0.095091	6.11361e+07
306	1126.68	1.09159	1.03303	0.07854	1.91291	941.629	0.857357	0.084333	0.236637	3.84384	0.087288	6.11377e+07
307	840.751	2.78979	1.29459	0.066364	3.4955	124.814	0.353754	0.104075	0.732432	3.30901	0.118262	6.11401e+07
308	60.3234	0.26006	3.57057	0.020732	3.75976	65.0569	2.86787	0.096864	0.181982	0.611411	0.122517	6.11555e+07
309	314.893	0.369369	2.71952	0.107858	3.71772	28.8806	2.76637	0.084806	1.08378	0.619219	0.122399	6.11574e+07
310	108.33	2.78979	0.162462	0.124172	2.76877	146.548	0.396697	0.101002	0.935435	0.236637	0.104312	6.11635e+07
311	219.95	0.779279	1.73574	0.025697	1.77778	1250	3.87117	0.102302	0.181982	0.568468	0.076294	6.11712e+07
312	115.732	2.41501	0.150751	0.109632	2.12012	683.039	0.673874	0.097455	0.193694	0.662162	0.092135	6.11821e+07
313	709.332	0.377177	1.45466	0.089653	2.01802	25.7866	3.07477	0.11436	0.623123	3.6018	0.11105	6.12006e+07
314	633.34	1.2048	2.80931	0.061871	3.41441	309.001	2.6024	0.067546	0.314715	0.884685	0.115661	6.125e+07
315	1250	0.548949	0.224925	0.045676	2.84985	121.328	3.78919	0.122045	0.767568	1.87628	0.076294	6.12541e+07
316	1064.62	2.23543	0.75976	0.10573	2.05105	57.0006	1.22823	0.105967	0.470871	2.61802	0.123936	6.12555e+07
317	251.037	0.591892	0.291291	0.021795	2.76577	41.7394	3.43784	0.074048	0.783183	0.338138	0.121808	6.13174e+07
318	1126.68	1.8958	0.1	0.066955	3.74174	565.49	0.541141	0.118853	2.61021	0.388889	0.072748	6.13522e+07
319	366.251	2.57508	2.64144	0.077003	3.99399	801.978	0.724625	0.115661	2.71952	0.123423	0.075939	6.13716e+07
320	187.33	0.591892	0.178078	0.099701	3.36937	167.261	2.64534	0.102066	1.06036	0.27958	0.093199	6.13836e+07
321	1250	3.38709	2.77417	0.008791	3.95796	224.143	1.28288	0.088707	3.16066	0.209309	0.111523	6.14076e+07
322	809.587	0.638739	2.98498	0.065891	3.14715	36.5706	2.63754	0.11838	1.0994	0.798799	0.075703	6.14209e+07
323	211.797	0.377177	2.50871	0.043666	1.48048	141.116	3.13724	0.111523	0.158559	3.8048	0.104075	6.14353e+07
324	1034.88	1.23604	0.34985	0.014348	3.01802	1126.68	0.615315	0.093436	1.31802	1.05646	0.098283	6.14517e+07
325	651.539	0.26006	0.123423	0.061517	2.69369	9.65805	3.04354	0.077122	3.90631	0.162462	0.095682	6.1501e+07
326	663.961	1.78649	0.697297	0.100056	1.81381	230.584	1.0994	0.115661	0.283483	2.82102	0.078422	6.15209e+07
327	137.175	0.373273	3.88288	0.043548	3.37838	33.9097	3.3012	0.122045	0.17027	2.78979	0.124409	6.15254e+07
328	170.45	2.48529	1.38829	0.043193	3.44745	446.581	0.787087	0.112824	0.748048	0.18979	0.074994	6.15452e+07
329	133.343	0.486486	1.52493	0.09982	2.35135	228.417	2.76637	0.105258	0.221021	1.23213	0.094027	6.1551e+07
330	1148.16	3.83213	1.94655	0.028889	2.31832	1181.15	2.33694	0.105258	0.127327	1.77477	0.074757	6.15545e+07
331	1054.61	2.56727	1.41171	0.081732	3.95495	16.7012	1.70841	0.123936	0.404505	0.845646	0.062463	6.15767e+07
332	1054.61	0.751952	2.02072	0.10774	1.66066	1226.61	3.20751	0.070147	0.287387	3.06306	0.11968	6.15792e+07
333	750.681	1.56787	1.76306	0.041183	2.84384	63.2398	2.2042	0.089298	0.787087	0.455255	0.102302	6.16059e+07
334	996.519	1.64204	2.32913	0.026761	3.82583	107.312	0.720721	0.075467	1.18919	1.79039	0.123581	6.16131e+07
335	1192.35	3.34414	0.736336	0.042838	1.93694	391.278	0.267868	0.123227	1.00961	1.59129	0.08587	6.16234e+07
336	380.349	0.34985	1.16577	0.108213	3.18919	317.88	2.95766	0.099228	1.63033	0.166366	0.071447	6.1631e+07
337	300.371	2.39549	1.34925	0.122281	3.18919	110.395	3.23874	0.073102	0.310811	0.244444	0.118853	6.16393e+07
338	1226.61	2.30571	0.127327	0.074166	3.85586	75.6676	0.607508	0.110105	1.63423	1.45856	0.089062	6.16585e+07
339	244.025	0.34985	1.65375	0.115543	2.62763	268.192	3.57838	0.084215	0.205405	2.38378	0.11105	6.16696e+07
340	139.79	3.21141	0.697297	0.107504	3.41742	560.175	0.896396	0.07724	0.50991	0.123423	0.093672	6.16971e+07
341	1215.09	1.75526	1.75916	0.031135	2.24625	534.342	0.373273	0.073102	2.55946	0.701201	0.118734	6.17076e+07
342	615.65	0.213213	3.87898	0.114833	3.84084	633.34	3.51201	0.078304	0.338138	1.98168	0.098283	6.17281e+07
343	366.251	1.80991	2.37988	0.011274	3.33333	639.349	1.13454	0.105967	0.58018	0.693393	0.082323	6.17306e+07
344	418.016	0.271772	1.18138	0.11767	2.0991	143.806	3.79309	0.11176	2.94985	0.533333	0.113533	6.17463e+07
345	565.49	1.94264	0.736336	0.031253	2.63964	12.9426	2.21592	0.089298	0.299099	0.833934	0.093909	6.17485e+07
346	24.5974	0.529429	3.74234	0.060926	2.88889	159.547	3.01622	0.109277	0.139039	0.318619	0.107031	6.17522e+07
347	1170.05	0.248348	0.876877	0.012929	3.79279	12.0009	3.94925	0.091781	1.35315	2.97718	0.121808	6.17854e+07
348	633.34	1.3024	2.48529	0.11968	1.00601	455.095	0.84955	0.092254	0.568468	3.24264	0.11968	6.18374e+07
349	529.32	3.87117	2.33303	0.055369	3.88288	702.665	1.22042	0.062581	0.111712	1.27507	0.11767	6.18581e+07
350	554.911	0.42012	3.96487	0.015057	3.3003	68.8493	3.31291	0.116607	1.32973	0.5997	0.079131	6.18642e+07
351	373.233	3.68769	2.96156	0.012574	2.69369	283.825	0.416216	0.079131	0.267868	1.70841	0.118853	6.18701e+07
352	1054.61	0.962763	1.16967	0.039646	1.82282	716.062	2.0012	0.094973	0.923724	1.25165	0.086697	6.18889e+07
353	702.665	1.27117	3.71111	0.114242	2.45045	170.45	1.94655	0.07523	0.174174	2.14174	0.094973	6.18909e+07
354	1250	1.24384	3.01622	0.095091	2.04204	196.387	1.66937	0.077476	1.19309	1.01742	0.104548	6.19193e+07
355	627.388	1.33363	1.30631	0.037637	3.76276	32.3459	1.0994	0.079368	1.72012	0.545045	0.104194	6.19472e+07
356	237.209	0.353754	1.603	0.045203	1.05405	1074.72	3.71111	0.123227	0.142943	0.91982	0.057852	6.19535e+07
357	809.587	0.18979	3.92973	0.008082	3.45345	434.107	3.33243	0.071092	0.966667	1.23994	0.118853	6.19863e+07
358	1148.16	0.533333	0.158559	0.058798	3.43844	11.1277	2.17297	0.096864	1.45075	1.66546	0.114124	6.20009e+07
359	152.189	0.58018	3.85556	0.091308	3.64264	320.896	2.07147	0.080077	2.57898	0.11952	0.113178	6.20608e+07
360	406.34	0.49039	3.49249	0.074757	2.18919	729.714	2.86006	0.090717	3.10601	0.217117	0.094973	6.2065e+07
361	241.732	0.939339	3.96877	0.047804	3.7988	97.6421	1.18919	0.084215	0.466967	1.20871	0.110223	6.2068e+07
362	369.726	0.630931	0.662162	0.090126	3.92192	224.143	2.5009	0.077949	0.178078	2.84835	0.106794	6.20826e+07
363	941.629	1.32583	3.02402	0.041183	2.83483	286.518	0.798799	0.120271	1.27117	2.77417	0.107149	6.20998e+07
364	932.779	0.291291	2.08709	0.117552	3.37538	77.1102	1.69279	0.068728	1.68108	0.845646	0.079722	6.21454e+07
365	696.061	0.232733	2.27838	0.080195	2.51051	21.5514	3.16066	0.075585	0.27958	2.88348	0.102066	6.21546e+07
366	1192.35	0.595796	3.78529	0.123345	1.67568	207.835	3.38318	0.051232	0.252252	1.1033	0.10644	6.2157e+07
367	529.32	2.21201	2.26276	0.109986	1.68168	109.358	0.525526	0.089535	3.96487	0.232733	0.108331	6.21608e+07
368	200.131	3.87898	1.44685	0.010565	2.33333	519.417	0.181982	0.090362	0.529429	0.5997	0.107858	6.21809e+07
369	1238.25	0.537237	3.01622	0.120626	3.26426	217.883	1.84114	0.114124	2.16126	2.37598	0.113651	6.22037e+07
370	1226.61	1.16577	1.71231	0.073457	3.58258	31.1469	1.43904	0.081496	0.896396	1.7006	0.102657	6.22137e+07
371	772.251	0.951051	0.771471	0.111168	2.78378	29.1546	1.60691	0.073102	1.52102	0.474775	0.100765	6.22237e+07
372	21.1482	0.517718	1.2048	0.121453	1.96096	8.95532	2.75466	0.073457	0.103904	0.326426	0.117198	6.22279e+07
373	565.49	0.459159	3.24655	0.034208	3.12913	83.161	3.96877	0.108331	0.299099	2.28228	0.076649	6.22281e+07
374	570.855	0.779279	2.97327	0.015057	2.08408	924.012	2.85225	0.070738	2.28619	0.146847	0.098992	6.22349e+07
375	881.399	1.74354	3.68378	0.065063	2.28228	59.1948	3.21141	0.070974	0.154655	1.69279	0.102893	6.22448e+07
376	549.695	0.181982	3.38709	0.112114	1.13814	194.541	3.94144	0.0653	0.779279	0.83003	0.119798	6.22541e+07
377	786.974	0.334234	3.7033	0.113296	3.63964	42.1354	3.74234	0.100529	1.85285	0.646547	0.086579	6.22549e+07
378	689.519	0.435736	3.23874	0.057616	3.08709	463.771	1.98168	0.084688	1.43904	1.27507	0.117789	6.2267e+07
379	175.348	0.736336	3.48078	0.121808	2.40841	1159.05	1.4039	0.108804	2.7039	0.217117	0.105139	6.22741e+07
380	524.345	0.66997	1.98168	0.026761	3.11411	303.22	1.11111	0.059271	0.732432	0.634835	0.108686	6.22869e+07
381	565.49	1.45856	2.18859	0.104666	2.12012	924.012	1.36877	0.091426	0.935435	0.416216	0.077476	6.23064e+07
382	581.739	2.03243	0.158559	0.125	1.41742	100.448	0.33033	0.102893	0.954955	1.41952	0.124645	6.2328e+07
383	455.095	2.77027	3.67598	0.018367	3.11712	832.85	0.576276	0.07854	0.291291	1.66156	0.120508	6.23291e+07
384	514.535	2.28619	2.71171	0.05005	1.61562	1203.67	0.33033	0.111878	1.91532	0.486486	0.101593	6.23697e+07
385	544.529	2.04024	2.04805	0.020377	3.13514	696.061	2.06366	0.097573	1.50541	0.103904	0.069792	6.23731e+07
386	450.818	0.576276	0.135135	0.097573	2.11111	3.93816	1.68108	0.112114	1.52102	1.28679	0.117079	6.24046e+07
387	529.32	0.275676	1.0994	0.122517	3.26126	246.341	3.93363	0.082796	3.89459	0.256156	0.125	6.24054e+07
388	177.011	0.646547	2.65706	0.122636	3.39339	56.4649	0.99009	0.122754	0.58018	1.07988	0.111523	6.2414e+07
389	500.163	1.64204	0.748048	0.048986	3.15315	90.5376	2.43453	0.077949	1.10721	0.142943	0.096391	6.24316e+07
390	864.909	0.755856	0.174174	0.056433	1.4985	57.0006	3.52372	0.095445	0.91982	0.705105	0.083742	6.24691e+07
391	906.725	0.927628	2.13784	0.065182	3.68468	237.209	1.22823	0.074875	2.96156	0.431832	0.104075	6.24747e+07
392	6.74607	2.05195	1.08769	0.044257	1.33934	1250	0.533333	0.109041	0.115616	0.115616	0.086697	6.24761e+07
393	359.399	2.12222	1.61862	0.102066	1.66366	809.587	0.396697	0.087525	2.50871	0.408408	0.116252	6.25279e+07
394	113.567	1.05255	3.13724	0.013757	3.7988	314.893	1.18919	0.11637	0.954955	0.18979	0.077831	6.25312e+07
395	722.855	2.45015	2.52432	0.070738	1.7988	145.171	1.87237	0.068137	0.381081	0.474775	0.095327	6.25582e+07
396	809.587	2.77027	2.59069	0.084688	3.51652	481.624	0.478679	0.117434	2.53604	0.767568	0.091426	6.2584e+07
397	1238.25	0.18979	0.193694	0.091308	2.21622	78.5803	3.25045	0.062226	0.779279	2.05586	0.11767	6.26491e+07
398	1250	1.80991	3.41051	0.085279	3.96697	387.601	1.41952	0.11306	0.888589	0.275676	0.048749	6.26783e+07
399	1170.05	0.564565	2.98498	0.09249	2.12913	696.061	1.25165	0.088234	1.12282	1.63423	0.106322	6.26791e+07
400	418.016	1.16186	1.95435	0.02747	2.05105	217.883	2.07147	0.117079	0.205405	1.69279	0.066482	6.26803e+07
401	391.278	0.338138	1.99339	0.105612	3.7958	394.991	2.36036	0.07854	0.607508	1.85676	0.124764	6.26944e+07
402	1192.35	0.91982	0.338138	0.077476	2.92793	19.6094	1.01742	0.125	1.41952	3.09039	0.108686	6.27029e+07
403	78.5803	0.548949	0.318619	0.083978	2.96396	1015.52	1.94264	0.116134	0.103904	2.44234	0.095564	6.27174e+07
404	369.726	1.96607	1.2985	0.081732	2.7958	421.982	0.50991	0.122872	0.103904	3.20751	0.064709	6.27227e+07
405	968.685	0.267868	2.02853	0.121099	2.32432	391.278	3.07477	0.097219	2.51261	1.32583	0.117907	6.2729e+07
406	248.678	0.228829	0.568468	0.011983	3.24324	36.9176	2.77027	0.058916	0.638739	0.455255	0.11637	6.27377e+07
407	592.83	0.314715	1.7982	0.093199	1.997	61.4734	3.13724	0.096864	1.42733	0.342042	0.089416	6.27396e+07
408	554.911	0.228829	1.50931	0.058916	1.56156	856.78	3.31682	0.062699	1.80991	0.252252	0.096509	6.27405e+07
409	283.825	0.369369	2.82883	0.077831	2.59459	22.8077	3.07868	0.081496	0.763664	0.568468	0.104548	6.27603e+07
410	809.587	0.5997	0.154655	0.088116	2.83183	1034.88	1.48589	0.106322	3.58228	1.04865	0.120153	6.27705e+07
411	801.978	0.369369	0.513814	0.044493	1.44444	27.0333	3.06306	0.111878	0.798799	2.78979	0.091899	6.27759e+07
412	383.958	0.506006	1.24384	0.123463	1.01502	311.933	1.72012	0.084569	0.767568	1.32583	0.115543	6.27821e+07
413	241.732	0.34985	2.52432	0.109041	3.9009	968.685	2.82492	0.115779	0.506006	0.42012	0.066127	6.27887e+07
414	554.911	0.295195	2.52823	0.083269	3.24925	23.6857	2.07928	0.077003	3.70721	0.248348	0.112587	6.27953e+07
415	959.581	0.951051	0.338138	0.100647	3.72372	22.381	1.27117	0.084096	1.43123	1.26727	0.097101	6.28248e+07
416	864.909	0.83003	3.13333	0.117316	3.18919	34.5562	1.54444	0.074521	3.6018	0.408408	0.106794	6.28488e+07
417	683.039	3.89069	0.58018	0.08055	3.86787	1215.09	0.865165	0.067191	0.123423	2.73514	0.104903	6.28512e+07
418	581.739	1.35706	0.568468	0.042365	1.74174	333.249	2.48529	0.086343	1.82943	0.18979	0.107149	6.28625e+07
419	604.132	3.09429	2.87958	0.08386	2.38438	289.237	0.267868	0.121808	1.18528	0.982282	0.12169	6.28705e+07
420	670.26	1.02523	0.84955	0.1237	3.08709	297.548	1.43514	0.060571	0.751952	0.83003	0.115779	6.29315e+07
421	114.645	0.529429	2.73514	0.104548	3.72072	71.4996	1.76306	0.088352	0.630931	0.603604	0.114006	6.2957e+07
422	34.2314	0.412312	2.58288	0.031135	1.03303	303.22	2.25105	0.08185	0.794895	0.135135	0.117789	6.29709e+07
423	68.2022	0.369369	2.58288	0.098637	2.30931	455.095	2.81321	0.118143	1.80601	0.131231	0.095918	6.29789e+07
424	1250	1.73183	0.943243	0.056433	3.69069	3.65162	3.65255	0.068846	0.431832	0.537237	0.096509	6.30008e+07
425	137.175	0.306907	3.89069	0.086224	1.92492	177.011	1.95826	0.059389	0.1	1.78649	0.11838	6.30059e+07
426	402.521	2.78589	2.17297	0.107977	1.26727	211.797	0.408408	0.114715	0.888589	1.14625	0.106203	6.30068e+07
427	132.09	0.853453	1.57958	0.074166	2.92192	142.455	1.22042	0.09119	1.17748	0.201502	0.095682	6.30197e+07
428	534.342	3.05525	2.66877	0.054424	1.61862	258.251	0.880781	0.073339	0.1	2.3018	0.084806	6.30242e+07
429	683.039	0.455255	2.91472	0.076531	3.56456	105.304	1.95826	0.079013	1.17748	0.396697	0.07322	6.30255e+07
430	1064.62	0.806607	1.06817	0.083033	1.03003	226.27	2.52432	0.11838	3.57057	0.556757	0.122281	6.30341e+07
431	932.779	0.833934	2.59069	0.045676	1.37538	565.49	2.11051	0.079486	0.478679	2.16907	0.094027	6.30345e+07
432	609.864	0.353754	2.93423	0.062463	2.98198	21.7559	3.67207	0.083505	3.53153	0.283483	0.092254	6.30357e+07
433	581.739	0.228829	2.07928	0.099465	2.34535	1044.7	3.30511	0.091308	2.74685	0.236637	0.08055	6.3054e+07
434	34.884	0.236637	0.888589	0.119326	1.71471	122.479	3.81261	0.073457	0.716817	0.142943	0.123109	6.30734e+07
435	722.855	2.53994	1.61862	0.043548	1.11712	576.271	1.15796	0.064945	2.28619	0.123423	0.096037	6.30832e+07
436	51.3769	0.34985	0.295195	0.106322	2.32432	69.5025	2.07147	0.114242	0.236637	0.43964	0.10242	6.30958e+07
437	1238.25	3.76577	2.52042	0.038701	2.14715	359.399	0.283483	0.10242	2.94985	1.46246	0.11637	6.3119e+07
438	1203.67	0.338138	0.396697	0.035036	2.5976	47.6387	2.32132	0.087052	3.30511	1.14234	0.11637	6.31348e+07
439	111.443	0.685586	3.49249	0.080905	1.26126	219.95	3.2973	0.090835	0.689489	0.142943	0.114833	6.3145e+07
440	373.233	0.506006	3.33634	0.100174	1.75075	459.413	2.45796	0.069319	2.07147	0.299099	0.112351	6.31451e+07
441	78.5803	1.0994	3.73454	0.040829	3.36036	587.258	1.13844	0.074757	1.04865	0.123423	0.102302	6.31497e+07
442	514.535	0.427928	3.93363	0.034918	2.53153	113.567	2.78198	0.078304	0.357658	2.61802	0.098874	6.31572e+07
443	273.305	0.357658	0.744144	0.064945	3.07207	16.5442	1.60691	0.071092	0.666066	0.697297	0.117434	6.31615e+07
444	873.115	0.353754	3.45345	0.060098	3.46847	450.818	2.59459	0.105494	3.02402	1.16577	0.113533	6.31805e+07
445	265.671	1.34925	0.763664	0.100056	3.53153	333.249	0.724625	0.071684	1.67327	0.388889	0.117552	6.31953e+07
446	915.328	0.408408	3.77748	0.119326	1.96396	764.993	1.4039	0.07854	0.763664	2.46186	0.122399	6.31985e+07
447	959.581	0.314715	3.73454	0.091662	2.75676	91.3966	3.41832	0.071684	0.431832	1.13063	0.076058	6.32064e+07
448	141.116	0.833934	1.38829	0.059862	1.33333	226.27	1.50931	0.070029	0.178078	1.2985	0.107858	6.32559e+07
449	463.771	1.81381	1.66156	0.046976	3.96096	300.371	0.50991	0.077003	3.85165	0.228829	0.103839	6.32617e+07
450	127.194	0.310811	1.43904	0.120035	2.76276	135.885	2.83664	0.106676	0.447447	1.29069	0.118025	6.32704e+07
451	840.751	0.275676	1.08378	0.046858	1.15015	1192.35	2.59459	0.088707	0.357658	2.88739	0.084333	6.32967e+07
452	124.814	0.548949	0.470871	0.096037	2.93994	165.689	1.74745	0.114833	1.91141	0.174174	0.092963	6.33445e+07
453	106.303	0.240541	1.32583	0.052414	2.8018	1015.52	3.98048	0.118498	3.99219	0.111712	0.102893	6.33516e+07
454	200.131	1.53664	3.55496	0.045084	2.03604	873.115	0.861261	0.087052	1.48979	0.209309	0.085752	6.33637e+07
455	996.519	0.642643	1.26336	0.071092	2.04505	20.7525	1.2985	0.067191	0.384985	1.9036	0.086816	6.33695e+07
456	117.939	0.377177	0.9003	0.095091	1.08108	898.203	2.16517	0.103603	0.326426	1.28679	0.110577	6.34171e+07
457	490.806	0.833934	0.326426	0.069792	2.3033	122.479	0.912012	0.061044	0.677778	0.548949	0.092135	6.34638e+07
458	565.49	2.68829	0.388889	0.010801	2.95796	6.55764	3.1021	0.105612	0.205405	0.607508	0.096982	6.34868e+07
459	376.775	0.75976	0.455255	0.054897	3.89189	99.5037	2.28619	0.098874	0.135135	3.27778	0.081732	6.34958e+07
460	709.332	2.02072	0.728529	0.059625	1.57958	103.334	0.970571	0.121335	2.18859	0.502102	0.091544	6.34986e+07
461	1250	1.77087	1.37658	0.109986	1.28529	801.978	0.904204	0.065773	1.43904	1.07207	0.114479	6.34987e+07
462	1192.35	1.64204	0.732432	0.085633	2.12312	209.806	0.584084	0.092372	2.43844	1.41171	0.099347	6.35015e+07
463	1084.91	0.861261	1.04475	0.060926	1.53453	78.5803	1.69279	0.088825	3.28949	0.466967	0.083387	6.35222e+07
464	932.779	0.181982	3.25826	0.05265	1.69369	111.443	3.42222	0.084688	0.634835	2.46967	0.103248	6.35276e+07
465	406.34	0.244444	0.576276	0.124764	1.18619	114.645	4	0.123581	0.709009	2.3994	0.099465	6.35708e+07
466	255.823	0.42012	2.26667	0.099583	2.53754	336.41	1.81381	0.124291	0.837838	0.5997	0.094618	6.35941e+07
467	1105.6	1.52102	0.748048	0.029125	3.58258	10.4159	2.27057	0.068728	0.42012	1.13844	0.089416	6.36095e+07
468	286.518	0.958859	3.58228	0.072984	2.46246	323.941	0.915916	0.124291	0.435736	2.73123	0.110223	6.36294e+07
469	1226.61	0.966667	2.0051	0.008791	2.13213	1215.09	0.997898	0.086224	3.87898	1.08378	0.124291	6.37052e+07
470	164.132	0.779279	0.865165	0.103839	3.58559	19.9833	1.27117	0.114597	1.04865	0.127327	0.060808	6.371e+07
471	402.521	1.0994	2.0949	0.034918	2.82583	463.771	0.91982	0.088943	2.65706	0.369369	0.092726	6.3712e+07
472	1181.15	2.52042	3.42222	0.078186	1.70571	743.626	0.564565	0.062108	0.84955	1.97387	0.12169	6.37458e+07
473	320.896	2.31742	0.107808	0.023096	2.60661	53.3547	0.576276	0.112351	1.53664	0.537237	0.10313	6.37478e+07
474	1238.25	0.619219	0.135135	0.078658	3.8048	1.44739	1.45856	0.078067	0.681682	3.71111	0.100765	6.37497e+07
475	1034.88	0.677778	2.26667	0.109513	2.85285	950.563	3.55496	0.107385	3.53544	0.174174	0.074875	6.37665e+07
476	1181.15	3.08258	0.962763	0.037637	3.96697	172.067	0.556757	0.125	1.63423	0.931532	0.098519	6.3787e+07
477	504.909	0.224925	1.57177	0.036573	3.44444	915.328	2.95375	0.109277	0.853453	1.51321	0.118025	6.37953e+07
478	621.492	0.533333	3.18799	0.119917	3.53754	33.2753	1.91922	0.123818	1.41952	1.14234	0.09249	6.38301e+07
479	570.855	0.478679	0.127327	0.098756	1.59159	52.8532	2.8991	0.074403	0.209309	3.1958	0.105021	6.38575e+07
480	683.039	3.67988	1.68889	0.06731	3.18919	39.0696	0.755856	0.082441	0.896396	0.338138	0.076531	6.38844e+07
481	873.115	2.61802	2.97718	0.091426	3.37237	621.492	0.275676	0.093081	2.46577	0.427928	0.078186	6.38883e+07
482	175.348	1.16186	0.17027	0.022268	2.22823	68.8493	3.32853	0.089062	0.150751	0.494294	0.101356	6.39039e+07
483	987.154	0.377177	3.56667	0.107149	2.37838	147.939	2.25886	0.081969	3.73844	0.591892	0.097573	6.3904e+07
484	996.519	1.68108	0.228829	0.077358	2.54655	459.413	1.61471	0.081732	2.64534	0.150751	0.07062	6.39299e+07
485	41.7394	0.150751	1.82943	0.011629	2.7988	278.515	3.95706	0.094263	0.103904	0.970571	0.120508	6.39496e+07
486	1137.37	0.135135	1.69279	0.040001	1.72673	587.258	4	0.06199	3.50811	0.506006	0.115424	6.39733e+07
487	72.178	0.275676	0.392793	0.062108	3.82883	81.6052	3.14505	0.117198	2.59459	0.150751	0.114951	6.39899e+07
488	1054.61	3.03574	0.228829	0.055369	1.65766	49.9419	0.271772	0.090244	3.63303	1.21652	0.117198	6.39923e+07
489	519.417	0.529429	3.57057	0.019904	2.99399	604.132	1.02523	0.058916	1.2985	0.584084	0.115543	6.40366e+07
490	968.685	0.787087	0.794895	0.061517	1.04204	333.249	1.53664	0.114833	3.05916	0.689489	0.077358	6.40663e+07
491	170.45	0.228829	2.76637	0.064354	2.54354	959.581	2.94595	0.107858	1.74354	0.197598	0.100765	6.41369e+07
492	107.312	2.84444	0.822222	0.067428	2.62162	192.712	0.338138	0.104903	0.131231	2.62583	0.095918	6.41549e+07
493	609.864	0.506006	2.18859	0.054306	3.03604	1054.61	1.24384	0.098992	0.345946	3.74234	0.107977	6.41728e+07
494	162.589	0.162462	0.416216	0.100411	2.11411	5.5851	3.18408	0.068019	1.77087	0.185886	0.124409	6.4174e+07
495	1054.61	1.82943	0.9003	0.045676	2.997	889.762	0.529429	0.085752	2.13003	0.84955	0.083387	6.41836e+07
496	627.388	1.04475	0.181982	0.112705	3.85285	352.675	1.37267	0.11507	1.22042	0.798799	0.067782	6.42033e+07
497	286.518	0.244444	2.35646	0.055488	3.96396	36.5706	3.23874	0.100647	1.91922	0.154655	0.068255	6.42182e+07
498	524.345	0.506006	3.30901	0.024042	3.25225	255.823	1.61471	0.059744	0.451351	2.26667	0.119326	6.4282e+07
499	1095.21	0.353754	0.221021	0.016712	2.02703	11.1277	1.08769	0.053833	0.748048	3.37147	0.117789	6.42838e+07
500	237.209	0.357658	0.1	0.060571	3.84384	9.65805	2.34084	0.112942	0.880781	1.41952	0.113296	6.42886e+07
501	1148.16	0.517718	2.53604	0.070738	2.68769	93.1391	3.14505	0.075703	3.3012	0.248348	0.076176	6.42914e+07
502	801.978	3.5042	3.94535	0.100883	3.76577	83.161	1.48198	0.105494	0.111712	2.62973	0.08516	6.42993e+07
503	173.7	2.56727	3.72673	0.050641	2.89489	549.695	0.392793	0.084333	0.217117	1.64204	0.079604	6.43104e+07
504	657.72	0.377177	0.412312	0.042838	3.63964	52.8532	3.12943	0.06199	2.12613	0.513814	0.113769	6.43307e+07
505	604.132	3.78138	0.564565	0.043666	3.16817	27.0333	0.365465	0.04473	0.181982	1.00961	0.101593	6.43527e+07
506	1250	4	2.47357	0.074521	3.60961	722.855	0.595796	0.113296	0.826126	1.32973	0.078895	6.43586e+07
507	1250	0.466967	0.115616	0.105258	2.8979	8.87116	2.59459	0.05998	0.857357	2.22763	0.112824	6.43795e+07
508	434.107	1.12673	2.78198	0.064236	3.02102	369.726	0.486486	0.058207	0.779279	0.802703	0.123109	6.43822e+07
509	1015.52	1.51712	1.44685	0.11507	3.49249	996.519	0.591892	0.061635	0.681682	3.59009	0.121572	6.43842e+07
510	1181.15	0.224925	0.584084	0.080314	1.72072	950.563	3.47297	0.058916	1.08378	0.712913	0.082323	6.44135e+07
511	504.909	0.287387	0.369369	0.081023	1.16216	42.5352	3.24655	0.123581	2.28619	0.751952	0.095918	6.44363e+07
512	398.738	0.400601	3.21141	0.097101	3.56156	65.6742	1.97387	0.093318	3.41051	0.502102	0.109277	6.44586e+07
513	1044.7	0.951051	0.178078	0.082323	2.72673	514.535	0.755856	0.083624	0.256156	4	0.073102	6.44756e+07
514	987.154	0.416216	2.38378	0.037046	2.9009	414.087	3.92583	0.054778	0.412312	2.45796	0.119326	6.45448e+07
515	336.41	3.24264	2.34475	0.021677	2.20721	255.823	1.15015	0.059034	0.361562	0.26006	0.0945	6.45457e+07
516	898.203	0.798799	0.111712	0.064827	1.66066	185.569	0.861261	0.062935	1.19309	2.07147	0.125	6.45575e+07
517	592.83	1.27507	1.39219	0.048276	1.63664	89.6867	0.705105	0.069201	0.638739	2.43063	0.112824	6.45596e+07
518	544.529	2.9967	1.00571	0.107858	2.81682	155.091	0.217117	0.10644	1.37267	0.915916	0.114951	6.45661e+07
519	1044.7	2.79369	1.86457	0.043075	3.63964	268.192	0.299099	0.112351	2.26276	2.45796	0.111641	6.4569e+07
520	889.762	0.455255	3.18018	0.047685	1.88589	158.048	1.43514	0.067664	0.693393	1.28288	0.083505	6.45931e+07
521	119.058	1.06036	0.892492	0.041183	3.55856	170.45	0.502102	0.070147	0.283483	0.75976	0.109632	6.45948e+07
522	1159.05	0.58018	3.64474	0.110459	1.45646	31.1469	2.43453	0.071684	0.326426	3.5979	0.099228	6.46284e+07
523	336.41	0.181982	0.431832	0.076412	2.06006	15.1963	3.89459	0.086343	1.8997	0.627027	0.111168	6.4632e+07
524	581.739	1.95435	0.178078	0.016712	3.92793	241.732	0.310811	0.064709	2.0051	0.322523	0.089416	6.46595e+07
525	959.581	0.209309	3.90631	0.097101	2.4985	66.9263	3.51982	0.092726	3.33243	1.52102	0.120981	6.46893e+07
526	514.535	1.29069	1.75916	0.09781	3.54354	187.33	0.673874	0.105258	0.99009	2.23153	0.102775	6.46897e+07
527	1250	0.470871	0.244444	0.11306	3.47748	1.17588	1.76697	0.064472	0.271772	2.86396	0.076649	6.46919e+07
528	1250	1.06817	2.37598	0.053833	3.43243	70.162	1.14625	0.086343	0.876877	2.22372	0.076176	6.47241e+07
529	89.6867	1.197	3.41051	0.114124	3.88589	534.342	0.193694	0.0374	0.556757	0.529429	0.098401	6.47278e+07
530	514.535	0.627027	3.38318	0.102893	1.95495	702.665	1.04475	0.086816	0.365465	1.86457	0.085397	6.47354e+07
531	418.016	0.576276	2.22372	0.122281	2.14114	16.0821	3.49249	0.096982	0.240541	1.46246	0.066482	6.47373e+07
532	165.689	2.63754	0.213213	0.046385	2.91892	323.941	0.345946	0.100529	0.181982	3.12553	0.093199	6.47567e+07
533	380.349	3.8985	1.26336	0.072748	3.56757	932.779	0.232733	0.079486	0.33033	2.87958	0.092608	6.47909e+07
534	58.6384	0.18979	2.11832	0.049695	1.87988	78.5803	3.83604	0.073812	2.18468	0.103904	0.117552	6.48399e+07
535	275.898	0.201502	0.150751	0.060689	3.26426	2.13171	2.64925	0.082796	0.888589	0.771471	0.122754	6.48584e+07
536	135.885	0.705105	0.1	0.029361	2.87387	20.7525	1.33363	0.063763	0.154655	1.30631	0.097692	6.48809e+07
537	524.345	0.619219	0.365465	0.075585	1.34535	534.342	0.927628	0.069437	1.11502	0.627027	0.091426	6.49176e+07
538	609.864	0.993994	0.915916	0.113296	1.46246	570.855	0.642643	0.107149	0.459159	3.1997	0.106203	6.49179e+07
539	592.83	3.35195	3.78529	0.11176	1.20721	26.5276	3.83213	0.05005	0.197598	0.267868	0.123936	6.49197e+07
540	239.46	3.02012	0.318619	0.111641	2.73874	13.697	0.91982	0.124764	0.162462	0.915916	0.052296	6.49241e+07
541	1025.15	3.63303	0.115616	0.096864	3.11411	10.0298	0.369369	0.121335	1.08769	1.71622	0.064472	6.49384e+07
542	1203.67	1.61471	3.0982	0.073339	3.05105	425.985	0.435736	0.125	3.46126	0.880781	0.104666	6.49601e+07
543	621.492	1.08769	3.87898	0.07724	2.00601	248.678	1.88799	0.097455	0.26006	2.14565	0.077949	6.50168e+07
544	183.825	2.03243	0.377177	0.096037	2.9039	142.455	0.326426	0.071447	0.185886	3.07868	0.114951	6.50239e+07
545	1126.68	0.236637	3.06697	0.007136	2.08108	702.665	2.77808	0.110223	2.07928	1.25165	0.10112	6.50731e+07
546	544.529	0.798799	1.07988	0.11968	3.26126	36.9176	1.33754	0.111287	0.295195	3.11381	0.068373	6.50908e+07
547	709.332	0.705105	0.951051	0.016239	3.41141	153.633	2.85616	0.070265	0.306907	0.482583	0.072393	6.5189e+07
548	175.348	0.18979	0.310811	0.026761	1.51351	1203.67	3.51201	0.117552	0.224925	1.94264	0.105967	6.52243e+07
549	832.85	0.787087	0.642643	0.090598	3.26727	8.30373	1.54444	0.076412	2.37598	0.443544	0.090835	6.52284e+07
550	94.0228	0.396697	3.03964	0.123345	3.02402	472.613	1.38829	0.048867	0.271772	0.404505	0.113769	6.52523e+07
551	786.974	3.18799	2.18078	0.089535	2.68468	83.161	0.572372	0.105967	0.166366	3.2973	0.055961	6.52579e+07
552	303.22	0.993994	3.43003	0.118498	2.82883	162.589	0.619219	0.103248	0.560661	1.31411	0.10644	6.52689e+07
553	34.2314	1.59129	0.943243	0.016949	1.77177	203.946	0.326426	0.068728	0.252252	0.267868	0.114951	6.52972e+07
554	1250	0.299099	0.709009	0.112469	3.74775	17.6748	2.903	0.124291	2.43063	1.75916	0.089298	6.53164e+07
555	202.03	0.314715	1.71622	0.079722	2.42943	24.8308	2.46186	0.103839	1.17748	0.951051	0.114242	6.53179e+07
556	604.132	2.68829	1.47808	0.090953	1.98498	108.33	0.521622	0.084569	2.21201	0.232733	0.066127	6.53418e+07
557	35.5491	0.221021	0.197598	0.077594	3.38438	1.14304	2.7976	0.045321	0.201502	0.154655	0.108804	6.53613e+07
558	757.803	0.755856	0.982282	0.021086	2.93393	45.8729	0.677778	0.058798	2.76637	0.498198	0.125	6.53672e+07
559	1192.35	1.40781	3.02012	0.119917	2.04805	37.9783	1.07988	0.092017	0.50991	2.497	0.081259	6.53808e+07
560	1116.09	0.42012	2.46577	0.099701	2.55255	105.304	2.3018	0.077949	3.54715	0.646547	0.084333	6.53923e+07
561	764.993	2.96937	0.404505	0.112469	3.04505	183.825	0.954955	0.07854	1.86457	0.197598	0.068373	6.54122e+07
562	366.251	1.36486	2.50481	0.010683	1.71171	490.806	0.763664	0.057379	0.591892	1.06817	0.113415	6.54136e+07
563	336.41	0.865165	1.84505	0.01683	1.06306	906.725	0.693393	0.049813	1.54054	0.213213	0.10242	6.54186e+07
564	23.6857	0.263964	2.72342	0.113651	3.00601	281.158	3.05525	0.092254	0.338138	0.299099	0.122872	6.54469e+07
565	224.143	3.35586	0.384985	0.009619	2.36336	1116.09	2.05195	0.108686	0.139039	0.322523	0.052532	6.55054e+07
566	115.732	2.22372	1.603	0.023332	1.22523	323.941	0.361562	0.065654	0.240541	1.2009	0.124645	6.55095e+07
567	657.72	0.295195	2.03634	0.085515	1.87387	373.233	3.35195	0.060453	0.584084	1.73183	0.112469	6.55333e+07
568	519.417	2.09099	3.73063	0.075348	3.82883	42.1354	1.76697	0.094381	0.201502	0.396697	0.084333	6.5538e+07
569	481.624	0.904204	1.0018	0.076649	2.80781	8.07179	1.74745	0.081969	1.03694	0.638739	0.104785	6.55877e+07
570	941.629	1.54054	1.50541	0.082323	1.14114	246.341	0.560661	0.08717	1.15015	2.51652	0.092135	6.55925e+07
571	1203.67	0.263964	2.8015	0.027115	3.25826	772.251	2.28228	0.071211	2.84444	1.64595	0.123581	6.56033e+07
572	339.602	3.22703	3.31291	0.092845	2.93694	1044.7	0.185886	0.082087	2.83273	0.256156	0.119917	6.56062e+07
573	49.4725	0.213213	3.98048	0.072866	2.7988	455.095	3.62522	0.108686	0.26006	1.1033	0.120508	6.56345e+07
574	1044.7	0.896396	2.07928	0.012929	3.75676	794.441	1.12673	0.06861	0.416216	3.15676	0.086224	6.56588e+07
575	809.587	0.248348	0.217117	0.033972	1.51652	26.0313	2.76637	0.087525	1.91922	2.23153	0.119326	6.5667e+07
576	472.613	0.65045	0.9003	0.108922	2.4955	152.189	1.28288	0.071092	1.39219	0.857357	0.097219	6.56697e+07
577	58.6384	0.681682	0.623123	0.094027	1.42943	1226.61	1.15405	0.124882	2.82492	0.103904	0.109986	6.56948e+07
578	1250	0.537237	3.75796	0.05797	2.58859	109.358	1.2009	0.115543	2.6961	3.30511	0.121572	6.57019e+07
579	657.72	1.39219	3.51592	0.116961	1.01502	72.178	1.25556	0.067546	1.68889	0.303003	0.100529	6.57311e+07
580	130.848	0.197598	3.18799	0.104312	3.35435	722.855	3.92192	0.097573	0.123423	3.0982	0.09119	6.57361e+07
581	230.584	1.52883	0.494294	0.089062	3.11712	1034.88	0.517718	0.06459	3.64474	0.17027	0.109868	6.58229e+07
582	604.132	0.369369	1.56787	0.066127	3.34234	217.883	2.0012	0.102184	1.18528	2.98498	0.113887	6.58654e+07
583	1095.21	1.56396	0.377177	0.026879	2.6036	189.107	0.303003	0.061044	0.638739	3.24655	0.11968	6.58737e+07
584	359.399	0.502102	1.08378	0.068137	3.90991	1181.15	0.927628	0.061162	1.88408	0.377177	0.120153	6.58987e+07
585	722.855	1.52102	1.36096	0.043548	1.19219	49.4725	3.20751	0.057734	0.146847	1.26727	0.088589	6.5901e+07
586	15.6329	3.84775	1.04475	0.055133	2.14715	275.898	0.154655	0.102657	0.174174	0.248348	0.116961	6.59299e+07
587	414.087	0.197598	3.62132	0.012693	1.59159	1034.88	3.61742	0.103957	1.3024	1.34535	0.105021	6.59388e+07
588	881.399	0.209309	0.267868	0.061399	1.8018	9.12606	3.84775	0.073812	1.72402	0.947147	0.084333	6.59437e+07
589	1238.25	0.431832	0.26006	0.043548	2.51351	486.193	1.42733	0.0958	1.7045	1.24775	0.085633	6.5956e+07
590	1116.09	2.1964	2.95375	0.021795	2.50751	124.814	1.0994	0.073575	0.174174	2.497	0.06459	6.59647e+07
591	615.65	1.4	0.451351	0.08717	3.18619	391.278	1.74354	0.098401	0.185886	2.34084	0.065063	6.59664e+07
592	215.835	3.42613	0.638739	0.037637	3.99399	410.195	0.197598	0.095091	3.73454	0.377177	0.124764	6.59946e+07
593	339.602	1.51712	2.17688	0.092845	2.24625	864.909	0.627027	0.09249	0.314715	2.54384	0.074403	6.59971e+07
594	244.025	0.568468	1.32583	0.033736	3.85886	207.835	2.27057	0.050641	1.16967	0.174174	0.103011	6.60017e+07
595	205.881	0.595796	0.111712	0.016594	3.99399	3.93816	1.75916	0.055015	2.14174	0.103904	0.095445	6.60173e+07
596	25.3042	0.178078	1.9036	0.051705	1.35135	346.077	2.96937	0.089535	0.416216	0.174174	0.123936	6.60233e+07
597	253.419	0.197598	0.642643	0.071684	1.02402	14.633	3.25435	0.077358	0.205405	1.45856	0.082205	6.60524e+07
598	246.341	0.240541	1.6967	0.116488	3.41441	168.848	2.63754	0.079368	1.02913	1.32583	0.123463	6.60574e+07
599	1064.62	1.87237	0.486486	0.095209	1.00901	281.158	0.256156	0.06731	1.2048	2.08709	0.124645	6.60575e+07
600	8.22569	2.07538	1.15015	0.024869	1.78078	263.174	0.345946	0.0945	0.154655	0.291291	0.116252	6.60705e+07
601	333.249	0.404505	0.103904	0.119917	1.08108	11.3398	2.0051	0.048867	1.36877	0.404505	0.124527	6.60804e+07
602	1095.21	2.8054	1.70841	0.077713	3.08709	149.342	0.252252	0.068137	3.0045	1.29459	0.10975	6.60997e+07
603	1181.15	1.66156	1.27898	0.035982	2.77778	1250	0.392793	0.08717	0.880781	1.57568	0.072511	6.61071e+07
604	102.363	0.185886	3.67207	0.080195	1.22823	977.876	3.31291	0.080195	0.135135	3.15285	0.11507	6.61093e+07
605	57.0006	0.533333	2.57898	0.086224	2.87688	40.9585	1.54444	0.114242	0.861261	0.377177	0.124645	6.61301e+07
606	1064.62	0.427928	0.506006	0.103721	1.90991	13.1893	1.93874	0.07925	0.217117	3.15676	0.058088	6.61313e+07
607	228.417	1.14234	2.38769	0.124409	2.11111	1025.15	0.939339	0.116488	0.295195	1.29069	0.060098	6.61583e+07
608	92.2637	1.38048	0.466967	0.093436	3.93694	645.415	0.623123	0.122517	0.107808	2.66096	0.079722	6.6211e+07
609	1238.25	0.334234	1.98949	0.114715	2.66366	56.4649	2.22372	0.067546	0.213213	3.84775	0.063881	6.62302e+07
610	159.547	0.299099	1.27117	0.104548	3.57057	15.0535	3.09039	0.075585	2.80931	0.115616	0.080077	6.62335e+07
611	889.762	3.39489	3.87117	0.084688	2.2042	676.619	0.17027	0.093436	1.82162	2.88739	0.12169	6.62381e+07
612	794.441	0.541141	1.54444	0.039528	1.85285	63.2398	3.80871	0.124882	3.67207	0.185886	0.048867	6.62759e+07
613	383.958	0.697297	1.63814	0.019904	2.09309	1074.72	2.74294	0.077949	0.513814	0.139039	0.047094	6.63109e+07
614	490.806	0.529429	0.392793	0.087052	1.06607	130.848	1.35315	0.074521	0.872973	2.21982	0.122636	6.63174e+07
615	621.492	2.58679	2.6024	0.048986	3.29129	99.5037	0.548949	0.097101	0.314715	2.71171	0.069201	6.6327e+07
616	1025.15	2.68048	3.97658	0.031726	3.60661	881.399	0.217117	0.070974	2.1964	1.84895	0.122399	6.63313e+07
617	421.982	1.1033	3.87507	0.093318	3.31832	129.619	1.34535	0.071447	0.642643	0.630931	0.072629	6.63369e+07
618	1044.7	2.57898	0.521622	0.071565	1.79279	32.9625	0.615315	0.055369	3.57838	0.271772	0.097101	6.64215e+07
619	722.855	0.662162	0.213213	0.036336	1.94895	150.759	0.91982	0.087288	2.49309	0.404505	0.076885	6.64362e+07
620	968.685	0.677778	3.34805	0.071092	2.98799	1095.21	1.11111	0.094145	2.22763	0.384985	0.057143	6.64488e+07
621	1126.68	0.381081	1.58348	0.080905	2.30631	689.519	1.80601	0.083978	1.04084	3.38318	0.093199	6.6484e+07
622	150.759	0.252252	2.58679	0.029125	1.92793	74.9564	3.09429	0.047449	0.66997	0.131231	0.088707	6.64885e+07
623	64.4455	1.2009	0.103904	0.034563	2.21922	14.633	0.548949	0.059152	1.54054	0.150751	0.120153	6.65261e+07
624	657.72	1.43514	2.1027	0.071802	3.997	549.695	0.537237	0.122517	2.7	1.13454	0.099701	6.65429e+07
625	294.751	0.627027	2.93423	0.065891	1.53453	676.619	0.74024	0.042838	0.373273	1.1033	0.124764	6.65529e+07
626	291.981	0.252252	0.228829	0.106676	2.29129	28.3403	2.12613	0.056906	1.34535	0.263964	0.101947	6.65613e+07
627	977.876	1.43904	3.22312	0.097219	3.65165	320.896	0.455255	0.069083	2.09099	1.89189	0.110223	6.65788e+07
628	1137.37	3.58228	1.96997	0.09781	1.31532	297.548	3.15676	0.070265	1.1033	0.103904	0.068965	6.65919e+07
629	1084.91	0.541141	2.43063	0.123463	1.5015	31.4424	3.65255	0.090835	0.166366	3.42613	0.055724	6.66079e+07
630	881.399	2.20811	2.14955	0.054542	1.60961	251.037	0.326426	0.074284	2.43063	0.962763	0.098283	6.66117e+07
631	366.251	1.01351	0.974474	0.039883	2.16517	12.8209	2.04414	0.050404	1.84114	0.131231	0.103366	6.6629e+07
632	1203.67	0.494294	2.58679	0.112351	2.77177	1126.68	1.98559	0.079959	3.07087	1.07207	0.106676	6.66439e+07
633	996.519	2.17688	2.0012	0.018249	2.28829	309.001	0.416216	0.100883	1.52102	0.802703	0.09249	6.67025e+07
634	244.025	0.42012	4	0.069319	3.38138	32.9625	1.82162	0.05265	0.412312	1.48979	0.11637	6.67346e+07
635	1005.97	0.17027	2.57898	0.07062	2.48649	23.463	2.66877	0.064118	0.66997	3.33634	0.115661	6.67574e+07
636	639.349	0.213213	1.42733	0.103011	3.81982	5.69158	3.43784	0.100529	0.697297	0.978378	0.060098	6.67757e+07
637	500.163	3.30511	2.35646	0.111287	1.7027	764.993	0.221021	0.093909	0.99009	2.25105	0.100529	6.68308e+07
638	1084.91	0.267868	0.154655	0.038582	3.51652	832.85	1.91532	0.072511	0.705105	2.54384	0.088589	6.68651e+07
639	167.261	0.494294	2.73904	0.098992	2.33934	32.6527	1.87628	0.085279	0.291291	1.3961	0.089062	6.68916e+07
640	1238.25	0.927628	1.73964	0.105139	2.12913	222.037	0.697297	0.075467	0.466967	2.58288	0.066009	6.69279e+07
641	1159.05	1.08769	1.197	0.117316	2.75075	13.4408	1.60691	0.054187	1.5015	0.576276	0.089535	6.69369e+07
642	1238.25	3.09039	2.89129	0.102657	2.18619	251.037	3.4964	0.059507	0.224925	0.576276	0.077831	6.69577e+07
643	898.203	1.02913	1.15405	0.121217	2.1952	46.3081	0.724625	0.041893	0.224925	2.2003	0.093554	6.69744e+07
644	633.34	3.97658	1.24775	0.094736	3.67267	66.9263	0.568468	0.101002	0.861261	0.142943	0.043548	6.69816e+07
645	1074.72	0.353754	1.58348	0.07192	3.45646	1250	2.94595	0.116843	0.915916	2.05586	0.065891	6.7002e+07
646	959.581	0.779279	1.4976	0.051114	2.77177	158.048	0.83003	0.061399	0.915916	3.63303	0.108449	6.70036e+07
647	342.824	0.33033	1.43123	0.089416	2.35435	22.8077	1.95045	0.110223	3.23874	0.221021	0.085633	6.704e+07
648	362.809	1.12282	3.51982	0.036691	2.78378	222.037	0.681682	0.0666	0.99009	1.0994	0.103248	6.70493e+07
649	825.022	2.25495	2.93033	0.037282	2.35435	722.855	0.463063	0.09781	0.662162	2.42673	0.062935	6.70715e+07
650	100.448	0.185886	1.22823	0.074757	2.95796	37.9783	2.93814	0.058325	0.127327	2.7039	0.120744	6.70901e+07
651	1226.61	1.86066	2.96547	0.023805	3.72973	1034.88	0.310811	0.069674	1.32583	3.28559	0.106794	6.70912e+07
652	65.6742	2.21201	3.21141	0.040829	2.86787	1116.09	0.263964	0.102893	1.24775	0.158559	0.115543	6.71509e+07
653	23.9104	0.236637	0.209309	0.122517	1.26126	228.417	3.12162	0.086106	0.158559	0.357658	0.075585	6.7192e+07
654	832.85	0.931532	0.9003	0.0374	2.2973	145.171	2.64144	0.124054	0.217117	2.46186	0.044612	6.72242e+07
655	398.738	0.162462	0.408408	0.097219	3.41441	3.48321	3.28168	0.064118	0.545045	2.99279	0.121453	6.72403e+07
656	306.097	1.83333	2.84835	0.076885	3.86186	1159.05	0.263964	0.071211	1.63033	0.381081	0.098519	6.72712e+07
657	906.725	0.837838	2.71562	0.100174	3.76577	1095.21	0.872973	0.11105	3.62132	1.4976	0.102302	6.72727e+07
658	180.386	1.15015	3.96487	0.059389	2.79279	639.349	0.478679	0.063054	2.42673	0.291291	0.121808	6.73228e+07
659	153.633	1.28679	0.275676	0.100883	3.14715	275.898	0.615315	0.097337	3.49249	0.158559	0.088234	6.73738e+07
660	33.2753	1.48589	0.11952	0.109395	3.90991	4.49477	0.486486	0.06329	0.712913	0.127327	0.098992	6.73753e+07
661	1126.68	1.23994	0.295195	0.07523	3.67868	47.191	0.603604	0.123818	2.83664	3.08649	0.120744	6.73882e+07
662	1064.62	0.174174	3.797	0.10975	2.82883	59.7564	3.76186	0.079013	1.89189	1.62643	0.091662	6.73896e+07
663	509.699	0.560661	2.12613	0.123818	3.82883	86.3622	0.880781	0.076531	1.15796	1.07598	0.109513	6.74095e+07
664	57.0006	0.174174	0.611411	0.110105	2.00901	211.797	3.07087	0.067073	1.54054	0.154655	0.120035	6.7424e+07
665	959.581	0.150751	3.84384	0.069674	1.20721	924.012	3.88679	0.070738	1.19309	2.67267	0.101002	6.74767e+07
666	1095.21	0.236637	0.845646	0.041183	1.72372	534.342	2.67267	0.044966	0.603604	1.21652	0.085042	6.7535e+07
667	534.342	0.548949	2.14174	0.103011	3.01201	51.8644	1.12673	0.070974	1.36486	1.93484	0.116488	6.75639e+07
668	621.492	3.0982	0.271772	0.103957	2.54655	110.395	0.146847	0.049577	1.33754	0.658258	0.107031	6.75714e+07
669	394.991	2.28619	0.634835	0.093909	3.67267	873.115	0.75976	0.066482	0.822222	0.240541	0.063527	6.76187e+07
670	743.626	0.943243	3.75796	0.096273	3.22523	134.608	1.73183	0.051114	0.33033	1.25556	0.090007	6.76482e+07
671	44.5916	0.342042	0.709009	0.06459	2.42643	106.303	2.16907	0.113415	1.84114	0.111712	0.116134	6.76608e+07
672	539.411	0.369369	1.03694	0.061399	2.57057	62.0567	2.66486	0.047922	2.50481	0.322523	0.106203	6.76836e+07
673	481.624	1.82162	0.314715	0.015175	3.88288	237.209	0.232733	0.065182	1.02913	1.22823	0.120862	6.77217e+07
674	881.399	3.43784	1.48589	0.029007	1.84384	303.22	0.158559	0.041774	0.314715	2.68048	0.103957	6.77362e+07
675	873.115	0.369369	0.58018	0.096391	2.51952	1170.05	2.68829	0.086697	2.32523	0.463063	0.05797	6.77376e+07
676	164.132	1.86457	1.22042	0.06459	2.96396	317.88	0.381081	0.111641	1.16186	0.954955	0.107267	6.7739e+07
677	840.751	0.564565	2.6961	0.109277	2.67868	32.3459	1.91141	0.064709	0.221021	3.51592	0.069319	6.77566e+07
678	147.939	3.16457	0.521622	0.100174	2.54354	1215.09	0.185886	0.082205	1.84895	0.513814	0.11838	6.77712e+07
679	809.587	0.27958	1.37267	0.117789	1.37237	670.26	2.04414	0.074403	3.15676	1.5015	0.11767	6.77828e+07
680	534.342	0.240541	3.88288	0.067901	3.0961	327.014	1.83333	0.069083	0.463063	3.1958	0.120744	6.77927e+07
681	281.158	1.06817	0.150751	0.079722	2.34535	6.49601	0.993994	0.115543	0.466967	2.11441	0.119089	6.78015e+07
682	560.175	0.427928	2.14565	0.103839	3.14414	29.9924	1.20871	0.066009	0.689489	3.78919	0.124645	6.78222e+07
683	772.251	3.2036	2.55556	0.038582	3.13213	1250	0.33033	0.100292	0.564565	1.74745	0.056315	6.78303e+07
684	615.65	0.712913	1.94655	0.065773	1.52252	342.824	1.35315	0.112351	3.99219	0.384985	0.060926	6.78335e+07
685	1054.61	2.93033	3.91021	0.101711	3.91892	104.314	0.548949	0.042011	0.283483	2.16126	0.107622	6.78392e+07
686	268.192	1.17748	0.205405	0.053951	3.8979	194.541	0.43964	0.063999	0.486486	2.28228	0.11767	6.78398e+07
687	297.548	0.1	0.392793	0.105849	3.60661	49.0076	3.797	0.05005	3.5042	0.470871	0.089298	6.78479e+07
688	1116.09	1.83724	3.68769	0.087052	3.47748	676.619	0.291291	0.049222	2.53994	1.34144	0.125	6.78545e+07
689	932.779	0.470871	1.15796	0.03279	1.83784	239.46	0.853453	0.046503	3.52763	0.478679	0.119207	6.78818e+07
690	696.061	0.388889	2.78198	0.073102	2.17417	215.835	1.9036	0.042011	3.55105	0.1	0.083624	6.78964e+07
691	86.3622	0.322523	0.1	0.09911	3.37538	369.726	2.13003	0.089535	1.03694	0.236637	0.077358	6.79606e+07
692	477.097	0.65045	3.46907	0.071565	2.0991	463.771	3.44955	0.097573	0.17027	1.64595	0.04804	6.79665e+07
693	255.823	0.213213	2.35255	0.109632	2.98799	6.08051	3.07868	0.050286	0.291291	1.8997	0.11176	6.79684e+07
694	663.961	3.83994	0.736336	0.103366	2.97898	159.547	0.299099	0.060453	1.28288	0.424024	0.069556	6.79715e+07
695	120.187	0.447447	1.98559	0.032199	2.77477	94.9148	1.31802	0.077003	2.50481	0.256156	0.109513	6.79836e+07
696	627.388	0.642643	1.22823	0.034327	1.22523	219.95	1.41562	0.046976	2.34084	0.127327	0.08587	6.79923e+07
697	1250	3.09429	1.43514	0.013993	3.99099	490.806	0.541141	0.11176	0.923724	1.64204	0.072393	6.80147e+07
698	801.978	0.127327	3.98438	0.090007	3.35736	64.4455	3.83604	0.06731	1.45856	1.08769	0.102066	6.8072e+07
699	987.154	0.205405	3.12162	0.11637	2.32733	402.521	3.31291	0.086579	1.8997	2.3994	0.094854	6.80757e+07
700	889.762	0.322523	3.57057	0.070856	3.97297	248.678	2.18859	0.103011	1.34925	2.64925	0.105494	6.81071e+07
701	127.194	2.17688	0.213213	0.022741	3.3994	645.415	0.252252	0.101711	0.424024	1.06036	0.123818	6.81151e+07
702	1044.7	1.84505	3.64084	0.120153	3.93994	127.194	0.318619	0.063408	1.43514	1.98168	0.092845	6.81202e+07
703	13.3145	0.876877	3.41441	0.065654	1.04505	168.848	0.833934	0.055724	0.303003	0.103904	0.122045	6.82089e+07
704	539.411	1.93874	1.82943	0.080786	2.58258	418.016	0.568468	0.095564	0.111712	1.91532	0.040001	6.82099e+07
705	336.41	2.78979	1.02523	0.056315	2.67267	156.562	0.267868	0.045794	0.728529	0.767568	0.122399	6.82126e+07
706	115.732	3.23874	2.32132	0.104666	3.1952	165.689	0.240541	0.0945	2.0988	0.27958	0.112114	6.82151e+07
707	977.876	2.34865	3.33634	0.083742	1.00601	524.345	0.767568	0.120389	0.252252	3.7033	0.04674	6.82209e+07
708	1074.72	0.576276	1.65375	0.05336	2.26426	110.395	1.0955	0.084096	1.22432	2.96547	0.086343	6.82296e+07
709	1105.6	0.275676	3.39099	0.096273	2.26727	609.864	2.16126	0.057616	3.00841	1.32192	0.105612	6.82391e+07
710	1250	0.217117	2.15736	0.122517	1.56456	689.519	2.73123	0.056315	3.91802	1.33363	0.123581	6.82435e+07
711	232.772	1.08769	1.34925	0.039055	3.72072	581.739	0.482583	0.074048	0.34985	3.41441	0.119444	6.82781e+07
712	645.415	3.21922	0.431832	0.068728	1.73273	932.779	0.150751	0.068373	0.99009	1.11502	0.085752	6.82946e+07
713	196.387	0.248348	0.256156	0.086343	1.06907	18.0118	3.73844	0.124764	0.595796	1.37658	0.097928	6.83021e+07
714	309.001	3.28559	0.283483	0.017067	3.32132	248.678	0.150751	0.053833	0.18979	1.88018	0.089062	6.83136e+07
715	114.645	0.193694	0.34985	0.05336	3.13213	425.985	2.99279	0.075112	0.408408	1.51321	0.107385	6.83157e+07
716	809.587	0.1	2.0988	0.086106	3.31532	246.341	3.89459	0.056079	1.51321	1.36096	0.123345	6.83487e+07
717	200.131	0.345946	1.13063	0.08587	3.67267	83.161	1.53664	0.072984	0.334234	2.66096	0.111523	6.83741e+07
718	898.203	0.763664	2.48919	0.034799	3.35135	222.037	1.58739	0.090244	2.91472	0.299099	0.060453	6.8379e+07
719	519.417	0.517718	3.99219	0.120271	2.97898	123.641	1.23604	0.125	3.51201	0.412312	0.095682	6.84032e+07
720	683.039	0.42012	1.29069	0.063054	3.90691	93.1391	1.50931	0.093081	0.951051	2.91862	0.09911	6.84323e+07
721	10.0298	0.135135	2.34084	0.11968	1.76577	37.9783	2.83664	0.044612	0.131231	0.150751	0.123581	6.846e+07
722	200.131	1.90751	3.01231	0.12169	2.15315	244.025	0.299099	0.094736	0.365465	1.67718	0.124172	6.84706e+07
723	529.32	1.5015	1.16967	0.061162	3.81381	215.835	0.463063	0.048276	1.64595	0.763664	0.107031	6.84914e+07
724	246.341	0.43964	0.306907	0.109277	3.36336	1034.88	1.71231	0.076176	1.27898	0.486486	0.093199	6.85852e+07
725	40.5735	0.806607	2.62973	0.120626	1.89189	809.587	0.822222	0.071684	1.29069	0.1	0.084924	6.85857e+07
726	26.0313	0.779279	0.630931	0.123581	1.38438	941.629	0.783183	0.091308	0.150751	0.880781	0.108686	6.8592e+07
727	1215.09	0.478679	3.44955	0.098637	1.73874	848.728	0.986186	0.084688	1.98168	1.95045	0.117434	6.85962e+07
728	273.305	0.139039	3.75405	0.080668	2.02102	40.5735	3.797	0.084333	1.3961	0.396697	0.098519	6.86039e+07
729	111.443	0.236637	0.17027	0.106203	3.02703	246.341	1.93874	0.080314	0.232733	1.61471	0.124882	6.86456e+07
730	529.32	0.342042	3.50811	0.123227	3.54054	1159.05	1.67327	0.089889	1.603	1.76697	0.112824	6.86887e+07
731	524.345	0.205405	0.619219	0.066955	2.18018	373.233	2.903	0.121453	2.57508	0.783183	0.121335	6.88011e+07
732	333.249	2.60631	0.357658	0.10774	3.89189	33.2753	0.103904	0.026288	3.59399	0.299099	0.084688	6.88531e+07
733	1250	0.334234	0.353754	0.103248	2.55255	40.1922	3.57057	0.072511	0.982282	1.38438	0.059034	6.88922e+07
734	472.613	1.04475	0.103904	0.122399	3.88889	4.89347	0.447447	0.069083	0.974474	0.951051	0.090362	6.89246e+07
735	1137.37	2.25886	0.256156	0.051232	2.0961	12.3457	2.69219	0.060098	0.84955	0.256156	0.084451	6.89871e+07
736	83.161	2.5985	0.107808	0.059507	3.00901	25.5443	0.142943	0.051586	0.178078	1.13063	0.1237	6.90409e+07
737	716.062	0.42012	1.73574	0.070029	1.96096	70.8276	1.33754	0.081969	2.05976	2.34865	0.115661	6.90554e+07
738	75.6676	0.318619	0.232733	0.083269	2.30931	14.7718	2.69219	0.089653	0.103904	1.61081	0.059744	6.90881e+07
739	22.381	2.41111	1.00961	0.098756	3.6997	645.415	0.291291	0.10573	0.154655	0.736336	0.10774	6.909e+07
740	1238.25	2.77417	3.02793	0.103603	2.31532	1192.35	0.209309	0.042838	2.21592	1.20871	0.114242	6.91071e+07
741	251.037	0.545045	2.02072	0.041183	3.88589	125.998	0.787087	0.071211	0.303003	2.43844	0.115306	6.91103e+07
742	598.455	1.22042	1.32583	0.094973	3.78679	58.0873	0.431832	0.073693	1.2048	3.31291	0.122163	6.91129e+07
743	1095.21	1.64204	2.59459	0.103721	2.32132	90.5376	0.693393	0.066955	1.7982	0.533333	0.062699	6.91665e+07
744	840.751	3.46907	0.584084	0.010565	2.76577	848.728	0.197598	0.09781	1.78258	2.16907	0.080668	6.91773e+07
745	1105.6	0.880781	0.783183	0.044021	3.92492	95.8153	0.623123	0.047094	3.27387	1.2009	0.11838	6.91967e+07
746	333.249	0.962763	1.29459	0.106203	3.91892	1170.05	0.451351	0.071211	3.2036	0.26006	0.107504	6.92487e+07
747	127.194	0.42012	1.79429	0.060571	2.0991	177.011	1.18919	0.065418	0.443544	1.84505	0.122872	6.92495e+07
748	356.021	1.96216	0.506006	0.059034	4	145.171	0.345946	0.124409	2.11441	1.19309	0.121808	6.92621e+07
749	170.45	0.11952	3.0982	0.021204	3.11411	604.132	3.71892	0.054897	0.150751	1.52883	0.080668	6.92806e+07
750	142.455	0.181982	1.21261	0.081141	1.63664	13.1893	3.47688	0.084806	2.44625	0.27958	0.094263	6.93192e+07
751	924.012	0.342042	3.55886	0.122281	2.27027	16.5442	3.71892	0.112587	1.52493	0.638739	0.04674	6.93254e+07
752	79.3259	0.552853	2.72733	0.049813	1.26126	152.189	1.62252	0.074403	0.982282	0.1	0.058916	6.93264e+07
753	115.732	3.48078	1.27507	0.071329	2.11411	10.8169	1.39219	0.056906	0.107808	0.103904	0.106794	6.93327e+07
754	75.6676	0.361562	0.240541	0.056079	2.39339	112.5	1.7006	0.084333	0.377177	0.954955	0.087288	6.93745e+07
755	255.823	0.595796	0.99009	0.045557	3.41441	394.991	0.951051	0.068728	0.50991	0.630931	0.094736	6.93761e+07
756	772.251	0.584084	1.76306	0.114006	3.24625	46.3081	0.935435	0.080314	2.46186	1.43514	0.09911	6.93934e+07
757	848.728	0.193694	0.705105	0.101238	1.11111	459.413	3.25826	0.111287	3.0045	1.7982	0.112469	6.95019e+07
758	47.6387	0.638739	0.26006	0.046267	2.69369	155.091	0.83003	0.065418	0.127327	2.01682	0.122517	6.95339e+07
759	234.98	0.166366	0.33033	0.105967	2.47147	587.258	2.89129	0.035272	0.884685	0.252252	0.110696	6.95592e+07
760	941.629	0.158559	3.81261	0.098283	3.85285	58.6384	2.903	0.083387	2.06366	1.45466	0.111523	6.96102e+07
761	1170.05	0.84955	0.521622	0.053833	1.03003	15.931	1.33363	0.053242	2.87568	0.548949	0.1237	6.96429e+07
762	446.581	0.178078	1.1033	0.059625	3.9009	55.9342	2.78589	0.060098	2.30961	1.00571	0.112114	6.97883e+07
763	906.725	1.45466	3.60961	0.066009	3.23423	90.5376	0.560661	0.104548	1.62643	0.865165	0.093909	6.98045e+07
764	30.8542	0.142943	3.91802	0.012456	2.59459	297.548	3.80871	0.059744	0.27958	0.291291	0.084451	6.98264e+07
765	514.535	0.232733	3.07087	0.064709	1.17417	92.2637	2.16517	0.057025	1.2009	2.36817	0.124645	6.98291e+07
766	873.115	1.33754	3.03574	0.118143	2.87988	36.5706	1.01351	0.029834	1.29069	0.162462	0.106794	6.98522e+07
767	1226.61	0.193694	3.76967	0.056197	2.93694	840.751	3.01231	0.068373	3.84775	0.806607	0.076531	6.98751e+07
768	359.399	3.95315	0.158559	0.050641	3.3033	44.5916	1.03303	0.124645	0.392793	0.373273	0.048749	6.99221e+07
769	941.629	0.263964	2.26276	0.042011	3.99099	105.304	1.82943	0.067664	1.73964	3.89459	0.124291	6.99466e+07
770	609.864	2.41892	2.51261	0.057261	1.56156	1034.88	0.283483	0.042247	0.888589	1.48589	0.107267	6.99732e+07
771	924.012	0.896396	0.435736	0.063054	1.59159	23.463	1.35315	0.046148	0.666066	1.29069	0.084215	6.99775e+07
772	683.039	1.72402	0.986186	0.012102	1.74474	722.855	0.303003	0.075348	3.60961	0.869069	0.109632	6.99871e+07
773	1226.61	0.564565	1.41171	0.093554	2.04505	155.091	1.21261	0.116843	3.84384	1.5015	0.089062	7.00113e+07
774	1025.15	0.166366	3.94144	0.092845	1.07207	932.779	3.8985	0.112351	2.83273	3.22703	0.116252	7.00652e+07
775	323.941	0.537237	0.705105	0.090717	1.43544	23.6857	1.88018	0.092254	1.56006	0.263964	0.051941	7.00972e+07
776	124.814	0.65045	0.267868	0.118262	3.54955	4.89347	0.685586	0.051586	0.150751	3.27387	0.11507	7.012e+07
777	270.736	0.240541	0.533333	0.041538	3.66366	25.7866	2.39159	0.096746	3.3988	0.529429	0.116252	7.01889e+07
778	560.175	1.25165	2.94204	0.015412	3.25526	544.529	0.541141	0.107504	1.17748	0.65045	0.070265	7.01944e+07
779	1238.25	0.400601	1.81381	0.049813	1.85285	79.3259	1.69279	0.086343	1.38048	2.16907	0.063645	7.02146e+07
780	486.193	0.427928	2.57117	0.062108	3.69069	16.2347	1.69279	0.058088	3.85946	0.295195	0.087288	7.02328e+07
781	394.991	0.248348	0.240541	0.116607	3.51351	7.00575	2.18078	0.105376	0.388889	2.83664	0.093909	7.02872e+07
782	1116.09	0.139039	1.24384	0.02416	1.57057	43.7574	3.16457	0.045794	0.736336	1.64985	0.078658	7.03816e+07
783	529.32	0.681682	0.361562	0.095327	1.96697	864.909	0.798799	0.094263	1.12673	3.43784	0.123227	7.04495e+07
784	529.32	0.587988	0.115616	0.06459	2.35435	39.0696	1.12673	0.11436	1.02913	2.65706	0.088471	7.04594e+07
785	349.36	3.02012	3.75796	0.11436	2.98198	1226.61	0.244444	0.121099	1.22042	1.52102	0.077594	7.04597e+07
786	40.5735	0.365465	0.712913	0.092372	2.89489	65.0569	1.21652	0.073102	0.951051	0.103904	0.110341	7.04614e+07
787	1074.72	1.93484	1.92703	0.070974	2.71171	224.143	0.221021	0.069201	0.623123	3.74625	0.088352	7.04839e+07
788	996.519	0.162462	2.62192	0.104666	2.67267	17.5087	2.42282	0.063645	1.57177	1.76697	0.109159	7.05144e+07
789	133.343	0.201502	3.16066	0.068373	3.84084	69.5025	2.26667	0.070501	1.75526	0.482583	0.124882	7.05426e+07
790	286.518	1.47808	2.74685	0.099465	3.57057	689.519	0.587988	0.04934	0.993994	0.318619	0.059744	7.05645e+07
791	111.443	0.705105	0.545045	0.077476	3.28829	977.876	0.74024	0.05868	0.377177	1.47808	0.111996	7.06643e+07
792	232.772	1.86066	3.64865	0.020377	3.72973	1238.25	0.295195	0.102893	2.03634	0.275676	0.079368	7.06992e+07
793	62.6454	3.46126	0.299099	0.036218	3.997	722.855	0.146847	0.075585	0.342042	0.814414	0.092845	7.07376e+07
794	779.578	0.107808	0.381081	0.057852	3.12012	25.0664	3.11381	0.046148	1.32583	1.45466	0.119207	7.07379e+07
795	82.3794	1.85285	0.334234	0.100411	3.30631	716.062	0.299099	0.097219	0.103904	1.39219	0.064472	7.0819e+07
796	825.022	0.654354	0.623123	0.018249	2.68168	12.4628	2.12613	0.051232	1.48979	0.283483	0.06128	7.08258e+07
797	1226.61	0.131231	0.91982	0.122045	1.74775	524.345	3.5003	0.0666	2.84054	2.57508	0.123109	7.08759e+07
798	524.345	2.27447	1.86847	0.064827	1.003	434.107	2.94204	0.077831	0.174174	0.556757	0.060571	7.08786e+07
799	25.5443	0.263964	3.06306	0.053005	2.73874	135.885	1.79429	0.075821	0.174174	1.0018	0.124764	7.0906e+07
800	1250	0.451351	0.34985	0.050995	3.27628	16.0821	3.44565	0.107977	2.92643	0.224925	0.101593	7.09222e+07
801	722.855	0.630931	3.64865	0.099347	2.8018	117.939	3.0006	0.102066	0.283483	0.486486	0.036336	7.09433e+07
802	987.154	0.18979	1.46637	0.01683	2.26426	309.001	1.82162	0.054778	3.1958	0.951051	0.124645	7.09509e+07
803	45.4418	0.318619	2.22372	0.125	2.25826	22.8077	2.01682	0.063527	1.07598	0.107808	0.06991	7.0995e+07
804	915.328	0.256156	2.00901	0.090126	3.57958	74.2519	2.21201	0.087879	1.95045	2.84835	0.092017	7.1003e+07
805	549.695	0.193694	2.35646	0.070974	1.36637	534.342	3.74234	0.04071	0.424024	2.43844	0.101593	7.10062e+07
806	130.848	0.103904	1.36096	0.048276	3.91291	627.388	4	0.076885	0.400601	1.11502	0.117907	7.10224e+07
807	425.985	1.97778	0.213213	0.094736	2.04204	500.163	0.365465	0.039883	3.45736	0.154655	0.091662	7.10332e+07
808	170.45	0.564565	1.61471	0.124291	3.17718	226.27	0.84955	0.042838	0.513814	0.865165	0.103366	7.10481e+07
809	1064.62	0.353754	1.1033	0.045557	1.66967	446.581	1.7045	0.055842	3.12162	1.08769	0.108331	7.10617e+07
810	317.88	1.58739	0.498198	0.067664	2.08108	519.417	0.197598	0.045794	1.71622	0.970571	0.08717	7.10681e+07
811	924.012	3.42613	3.05525	0.063645	1.95495	486.193	0.146847	0.041183	2.68438	0.271772	0.080195	7.1115e+07
812	346.077	0.673874	3.33243	0.040356	2.7988	83.161	0.74024	0.035509	0.790991	1.06036	0.125	7.1213e+07
813	228.417	1.41562	2.46577	0.120389	3.14715	481.624	0.43964	0.047685	3.96096	0.131231	0.084569	7.12362e+07
814	534.342	0.224925	0.334234	0.054069	3.54955	1105.6	1.84114	0.072038	0.861261	1.9036	0.106676	7.12525e+07
815	158.048	0.115616	1.42733	0.082441	3.22823	142.455	3.97658	0.049459	0.221021	3.23874	0.107149	7.12701e+07
816	36.5706	0.18979	1.31802	0.069437	1.89489	194.541	1.82553	0.074166	0.162462	1.16577	0.110696	7.13272e+07
817	676.619	0.794895	2.21592	0.035272	3.60961	1215.09	0.564565	0.050877	2.34865	0.947147	0.096509	7.13594e+07
818	1116.09	0.154655	0.283483	0.01884	2.35435	6.87469	3.26997	0.067191	3.91021	1.24384	0.100883	7.14007e+07
819	1226.61	0.373273	1.21261	0.048986	1.42643	75.6676	1.56396	0.054897	1.08769	3.14114	0.084688	7.14335e+07
820	89.6867	0.174174	0.11952	0.098874	1.69369	180.386	2.8991	0.081141	0.224925	3.28949	0.114597	7.14417e+07
821	924.012	3.58228	1.16186	0.04603	2.81381	22.381	2.51652	0.070383	0.837838	0.103904	0.045912	7.14649e+07
822	689.519	0.572372	3.9024	0.114951	2.88889	450.818	0.755856	0.054778	2.16907	1.96607	0.116725	7.14711e+07
823	180.386	0.318619	2.06366	0.090835	2.76877	109.358	3.57447	0.091899	0.158559	0.958859	0.042011	7.14918e+07
824	246.341	0.322523	0.416216	0.021914	2.12613	676.619	1.82553	0.105258	1.96607	1.18528	0.122163	7.14999e+07
825	1215.09	0.470871	1.44685	0.04934	3.58859	66.9263	1.28288	0.056906	1.7006	2.34084	0.125	7.15034e+07
826	1015.52	0.197598	1.32973	0.019313	2.76877	19.4251	2.58679	0.07854	3.82823	1.4	0.102066	7.15255e+07
827	27.5487	0.412312	1.01351	0.124291	3.84384	170.45	1.66937	0.11507	0.197598	0.517718	0.067428	7.15281e+07
828	434.107	0.154655	0.962763	0.050168	2.27027	116.831	2.71562	0.053005	2.88348	0.685586	0.122399	7.15364e+07
829	639.349	2.61802	1.51321	0.081732	1.35135	1116.09	0.244444	0.050286	0.381081	2.43063	0.069674	7.16819e+07
830	1044.7	0.560661	1.93874	0.031489	3.59459	51.8644	0.923724	0.034208	0.806607	2.73514	0.121926	7.18396e+07
831	281.158	0.623123	0.99009	0.058325	3.12913	25.0664	1.0018	0.088589	2.03243	0.572372	0.072748	7.18562e+07
832	683.039	0.314715	1.47417	0.087761	3.60961	213.807	0.982282	0.039883	3.64084	0.466967	0.123936	7.18594e+07
833	369.726	2.62583	2.52432	0.048867	2.91592	996.519	0.162462	0.058561	0.135135	3.9961	0.07925	7.18672e+07
834	539.411	0.470871	0.869069	0.116607	2.54354	255.823	1.15015	0.117434	0.681682	3.46126	0.12169	7.18963e+07
835	380.349	0.299099	1.0955	0.102066	2.52252	300.371	2.07928	0.083387	1.56006	0.915916	0.074757	7.19462e+07
836	495.463	0.26006	0.709009	0.059625	1.50751	192.712	1.73183	0.080077	0.408408	2.67658	0.078777	7.19612e+07
837	275.898	1.11502	0.545045	0.042365	1.93093	289.237	0.447447	0.064945	1.07988	1.26336	0.088943	7.20057e+07
838	750.681	0.517718	1.23213	0.011392	1.43844	1025.15	1.3024	0.0958	0.705105	2.67267	0.055251	7.2026e+07
839	81.6052	0.396697	3.36757	0.010092	1.9009	764.993	2.29009	0.103248	0.291291	0.139039	0.03279	7.20277e+07
840	60.3234	0.322523	1.29069	0.116607	1.10811	380.349	1.01742	0.040001	0.318619	0.369369	0.110696	7.20382e+07
841	1025.15	0.197598	2.8015	0.007018	3.72673	74.9564	3.84384	0.056552	1.03694	1.10721	0.057143	7.2045e+07
842	645.415	1.32583	3.8009	0.066127	3.39339	509.699	0.412312	0.081259	3.98438	0.833934	0.082678	7.20458e+07
843	446.581	1.22042	0.513814	0.042957	2.33033	968.685	0.408408	0.049222	0.263964	3.89459	0.079841	7.20461e+07
844	873.115	0.131231	1.78649	0.040119	3.08709	32.0419	3.56276	0.058916	2.48138	1.94655	0.10242	7.20704e+07
845	380.349	0.26006	0.185886	0.122872	1.8018	38.3387	1.35315	0.059625	2.82883	0.455255	0.118734	7.2115e+07
846	224.143	0.705105	0.158559	0.015885	3.8048	115.732	0.837838	0.106913	1.16577	1.31411	0.123581	7.21344e+07
847	239.46	0.213213	3.60961	0.067073	1.68468	42.1354	1.67327	0.041893	0.185886	2.37598	0.103839	7.21503e+07
848	627.388	1.26336	2.56336	0.116725	3.35736	514.535	0.474775	0.076767	2.87568	0.728529	0.06459	7.21747e+07
849	1054.61	0.275676	1.23994	0.041302	2.81982	1005.97	1.61081	0.088589	3.64084	1.06036	0.11176	7.22145e+07
850	268.192	1.56787	0.451351	0.09982	3.52553	60.8957	0.228829	0.034445	0.115616	3.41832	0.118498	7.2238e+07
851	22.381	0.115616	1.12282	0.031253	3.09309	47.191	3.64084	0.04142	0.174174	0.595796	0.119562	7.22637e+07
852	192.712	0.748048	0.18979	0.035391	1.85886	1181.15	0.525526	0.042957	0.361562	2.02072	0.111878	7.2413e+07
853	676.619	0.146847	1.98949	0.106203	3.32432	11.8881	3.85165	0.089062	2.61802	1.43904	0.079722	7.24625e+07
854	459.413	1.00961	2.16126	0.11176	1.63363	1137.37	0.681682	0.12299	3.30511	0.966667	0.107267	7.26452e+07
855	736.637	0.388889	3.45345	0.07192	1.98498	621.492	1.96607	0.089062	1.80991	0.65045	0.045203	7.2695e+07
856	1054.61	3.86727	1.92312	0.080668	2.5045	565.49	0.123423	0.100529	3.1021	1.49369	0.120981	7.26965e+07
857	84.7465	0.174174	1.74745	0.09048	3.77477	736.637	2.903	0.076412	0.256156	1.25556	0.077122	7.27102e+07
858	1170.05	0.673874	1.82553	0.10443	3.03904	25.5443	2.15736	0.049931	1.82943	0.400601	0.05998	7.27235e+07
859	645.415	0.342042	0.17027	0.099938	3.54955	1.85017	1.08769	0.064709	2.08709	0.896396	0.098992	7.28386e+07
860	185.569	0.224925	3.9024	0.084924	3.54054	1215.09	2.04024	0.075585	1.61862	0.224925	0.088825	7.28679e+07
861	817.268	3.43003	0.99009	0.095209	2.20721	356.021	0.228829	0.045084	1.24775	0.872973	0.070383	7.2899e+07
862	198.25	0.603604	0.322523	0.01021	1.14715	215.835	0.837838	0.04142	0.310811	0.424024	0.065654	7.2939e+07
863	414.087	0.224925	0.267868	0.020968	3.85586	15.0535	1.83333	0.057379	2.23543	1.2985	0.11968	7.30024e+07
864	598.455	0.162462	0.443544	0.052887	3.74775	27.8101	3.85165	0.108213	3.01231	1.28679	0.07925	7.30404e+07
865	103.334	0.728529	1.13063	0.033854	2.47748	987.154	0.724625	0.07062	1.22823	0.197598	0.048867	7.3098e+07
866	369.726	0.221021	0.498198	0.013402	2.80781	26.7793	3.96096	0.104785	2.76637	0.267868	0.042129	7.3124e+07
867	380.349	0.185886	1.26336	0.090835	3.81682	434.107	2.15345	0.070147	0.677778	1.32192	0.085752	7.31376e+07
868	794.441	2.54384	2.44625	0.125	2.17117	200.131	0.252252	0.101475	2.61802	1.46246	0.06861	7.31892e+07
869	380.349	0.11952	2.06366	0.075348	3.82883	950.563	3.96487	0.078777	1.41562	1.46246	0.091544	7.32244e+07
870	438.226	0.880781	1.20871	0.103248	1.01502	63.8398	0.716817	0.093436	1.31021	0.841742	0.114833	7.34219e+07
871	72.8628	0.685586	0.377177	0.033736	1.33333	65.0569	0.478679	0.035036	0.103904	1.32192	0.113415	7.34716e+07
872	215.835	3.86727	0.142943	0.01222	3.71471	44.1725	0.103904	0.039055	3.12162	0.213213	0.10112	7.3477e+07
873	281.158	0.326426	3.61351	0.099347	1.05405	840.751	1.34535	0.090244	0.84955	1.42733	0.117198	7.34909e+07
874	639.349	0.400601	2.48529	0.080077	3.11411	968.685	1.36096	0.122399	1.07598	2.97327	0.122281	7.35929e+07
875	320.896	0.427928	2.3994	0.0082	3.33033	651.539	1.06426	0.055842	0.728529	2.00901	0.085042	7.36475e+07
876	323.941	0.131231	0.880781	0.043311	1.08709	112.5	3.77357	0.102184	0.623123	2.41501	0.123109	7.36984e+07
877	504.909	0.810511	1.81772	0.056552	2.03003	109.358	0.654354	0.111996	2.36426	0.802703	0.09982	7.37515e+07
878	1126.68	0.466967	1.75135	0.110105	2.83784	95.8153	0.853453	0.045439	1.90751	2.03243	0.099347	7.37865e+07
879	627.388	0.404505	1.18138	0.107622	1.95195	21.5514	1.72402	0.119326	3.27387	1.13063	0.072156	7.3787e+07
880	211.797	0.26006	0.736336	0.104075	2.75375	8.87116	2.24324	0.103839	3.4964	0.369369	0.090598	7.39795e+07
881	604.132	0.158559	2.68048	0.043429	3.68468	110.395	3.47688	0.084924	2.86787	1.01351	0.067664	7.39932e+07
882	49.0076	0.174174	3.6018	0.09781	1.84084	99.5037	3.51982	0.033499	0.299099	0.213213	0.08918	7.40362e+07
883	968.685	0.716817	1.57177	0.104312	3.13814	549.695	0.74024	0.047567	2.52823	1.34535	0.099701	7.40681e+07
884	941.629	1.62252	2.22763	0.067546	2.44444	809.587	0.27958	0.08587	3.35586	0.630931	0.068965	7.40994e+07
885	110.395	3.9024	0.424024	0.024042	1.84384	1250	0.1	0.052059	1.47417	0.365465	0.103366	7.41067e+07
886	356.021	2.63754	0.638739	0.120981	2.66366	35.8864	0.326426	0.058443	0.232733	2.43844	0.091899	7.41723e+07
887	1064.62	0.619219	2.0949	0.031608	3.02102	524.345	2.45796	0.026761	1.16186	0.43964	0.118734	7.42108e+07
888	239.46	0.50991	0.310811	0.009146	1.73273	323.941	0.767568	0.057025	1.11892	1.63423	0.110341	7.43207e+07
889	576.271	1.61471	0.111712	0.080077	2.37838	16.0821	0.326426	0.104312	2.97718	1.83333	0.1237	7.43518e+07
890	165.689	1.27898	0.166366	0.084688	3.74474	10.8169	0.26006	0.058207	1.53664	0.357658	0.105376	7.44429e+07
891	856.78	2.86396	2.03634	0.122281	3.23724	604.132	0.107808	0.04071	0.541141	3.31682	0.0945	7.4487e+07
892	398.738	0.681682	1.94264	0.050759	2.12012	1095.21	0.564565	0.039292	1.35706	1.36096	0.106085	7.45341e+07
893	592.83	1.43904	2.71952	0.070856	2.38739	772.251	0.275676	0.042838	0.326426	1.86457	0.070974	7.45798e+07
894	1238.25	0.322523	2.89129	0.034208	3.63063	207.835	1.603	0.035036	2.84444	0.240541	0.061753	7.46263e+07
895	173.7	0.345946	0.689489	0.081732	3.73273	104.314	1.05255	0.052296	0.451351	3.14114	0.122517	7.46326e+07
896	544.529	0.209309	0.443544	0.00891	1.67568	56.4649	3.42222	0.095445	0.763664	2.02853	0.04804	7.4637e+07
897	373.233	1.52102	0.197598	0.123463	2.53754	121.328	0.287387	0.075939	2.62973	1.00571	0.105849	7.4641e+07
898	1250	0.103904	0.42012	0.027588	2.90991	28.6092	3.98048	0.079959	1.27898	2.62973	0.080077	7.46679e+07
899	722.855	0.806607	3.66426	0.01352	3.35736	709.332	0.84955	0.083387	1.06817	1.71231	0.048276	7.47563e+07
900	832.85	1.28679	3.23483	0.085397	1.68468	226.27	1.27507	0.058798	1.37267	0.478679	0.100647	7.48609e+07
901	639.349	1.27507	0.299099	0.039292	3.12012	180.386	0.466967	0.114951	1.96997	2.98108	0.119444	7.49334e+07
902	702.665	0.271772	1.86847	0.110696	1.93994	124.814	2.48919	0.073457	0.822222	1.60691	0.071329	7.49482e+07
903	18.5293	1.64204	0.139039	0.104312	2.78378	17.1811	0.185886	0.054069	0.283483	0.26006	0.123936	7.49521e+07
904	609.864	0.611411	1.13063	0.042365	3.34535	35.5491	0.451351	0.030662	0.646547	1.95826	0.115661	7.49666e+07
905	50.4158	0.267868	1.74354	0.054187	3.06607	323.941	1.25165	0.035391	0.724625	0.291291	0.122281	7.49901e+07
906	609.864	2.12222	0.357658	0.110577	2.42342	294.751	0.221021	0.087052	0.673874	1.86847	0.06128	7.50862e+07
907	38.7024	3.62913	1.38438	0.083269	2.69369	576.271	0.107808	0.046148	0.923724	0.201502	0.117907	7.50902e+07
908	560.175	0.263964	0.451351	0.05797	3.67568	7.48449	2.93423	0.117316	0.806607	2.28228	0.055961	7.51254e+07
909	356.021	0.142943	2.08318	0.121217	2.63363	959.581	3.73454	0.070974	0.986186	1.28288	0.06731	7.51712e+07
910	83.161	0.197598	3.85556	0.094381	2.31231	101.401	2.72733	0.096273	0.517718	1.11502	0.082205	7.5285e+07
911	1215.09	0.494294	0.685586	0.043075	3.21321	15.7813	1.77087	0.037991	3.43784	0.314715	0.079959	7.53252e+07
912	294.751	3.98048	0.27958	0.01754	1.51952	438.226	0.115616	0.102302	2.73904	0.552853	0.124172	7.54283e+07
913	196.387	0.103904	3.68769	0.083505	3.52853	127.194	3.32072	0.062699	1.2985	0.427928	0.088707	7.54382e+07
914	786.974	0.201502	0.689489	0.09249	2.7988	119.058	2.61411	0.03409	0.193694	2.02462	0.060689	7.54549e+07
915	185.569	0.103904	3.62132	0.11637	1.79279	55.4085	3.60961	0.040119	0.935435	0.396697	0.123227	7.54939e+07
916	117.939	0.26006	0.607508	0.074521	3.83483	49.4725	1.93484	0.039646	0.240541	0.771471	0.067901	7.55058e+07
917	565.49	0.662162	0.537237	0.057616	3.29129	88.0088	2.96937	0.03078	2.28228	0.131231	0.125	7.56002e+07
918	63.8398	0.865165	0.978378	0.036218	2.18919	450.818	0.435736	0.03811	0.127327	1.56787	0.103248	7.57036e+07
919	253.419	2.65315	1.603	0.10573	3.72973	57.0006	0.178078	0.038228	2.77027	0.236637	0.08055	7.57542e+07
920	314.893	0.146847	0.103904	0.029598	2.47147	117.939	3.12943	0.08587	1.83333	1.98168	0.118616	7.57721e+07
921	722.855	2.46967	0.338138	0.110105	1.67868	165.689	0.33033	0.025933	0.365465	2.53604	0.121217	7.58037e+07
922	260.701	2.04024	0.798799	0.087643	2.96096	54.3719	0.158559	0.055724	0.954955	0.943243	0.107504	7.58064e+07
923	117.939	0.162462	1.8021	0.097337	3.26727	18.8826	1.66546	0.036691	0.107808	2.87177	0.108449	7.58337e+07
924	17.1811	2.45405	2.6024	0.049577	3.98498	495.463	0.193694	0.077358	0.50991	0.232733	0.083387	7.58477e+07
925	161.061	0.400601	3.52372	0.088707	3.07508	598.455	0.915916	0.075112	0.322523	2.08709	0.112114	7.58707e+07
926	48.547	0.17027	1.57958	0.082323	1.22523	864.909	2.48919	0.074639	0.529429	0.564565	0.090953	7.59189e+07
927	722.855	0.111712	1.28288	0.041183	1.90991	224.143	3.66426	0.068728	1.47808	2.71171	0.092017	7.59563e+07
928	639.349	3.62132	2.35646	0.039646	3.14715	294.751	0.443544	0.084096	1.33754	0.267868	0.032672	7.59753e+07
929	950.563	1.73574	2.05586	0.090362	3.91892	840.751	0.256156	0.047449	3.96877	0.763664	0.068728	7.6007e+07
930	24.3662	0.205405	3.64084	0.077594	3.75075	275.898	2.2979	0.088352	1.25556	0.209309	0.109513	7.60157e+07
931	183.825	0.404505	2.21592	0.103484	2.68769	359.399	0.958859	0.06861	1.41171	1.06036	0.114951	7.60478e+07
932	28.8806	3.88679	0.338138	0.106322	3.03604	592.83	0.146847	0.108568	0.572372	0.427928	0.098519	7.60865e+07

## Sheet: Step_CymR
	Kcat_S19	Kcat_S70	Kcat_mRNA_(dark)deGFP	Kcat_mRNA_S19	Kd_S19	Kd_S19_CymR	N_CymR	RiboJ_Kcat_mRNA_CymR	deg_mRNA_(dark)deGFP	deg_mRNA_CymR	deg_mRNA_S19	score
0	3.9961	0.267868	1.42342	0.103904	185.569	514.535	2.23123	1.95826	0.124764	0.125	0.125	6.84318e+07
1	1.54835	0.17027	3.45736	0.552853	670.26	376.775	3.56757	0.396697	0.109277	0.055724	0.125	6.97711e+07
2	1.35315	1.24775	2.81321	0.209309	1192.35	175.348	2.93093	2.86396	0.116961	0.11838	0.124527	7.00685e+07
3	2.95375	0.178078	1.54835	0.463063	481.624	190.901	1.22823	1.18919	0.118734	0.068492	0.118143	7.06041e+07
4	1.07598	0.217117	3.71892	1.07207	1170.05	172.067	1.78378	2.94595	0.122399	0.119562	0.113296	7.06708e+07
5	3.49249	0.103904	2.23543	0.833934	987.154	232.772	3.01802	2.87958	0.118734	0.008437	0.114951	7.11459e+07
6	1.46637	1.24384	3.31682	0.142943	1116.09	237.209	3.83183	2.18468	0.122399	0.070147	0.122517	7.12596e+07
7	1.51712	0.822222	3.67598	0.11952	809.587	729.714	1.0991	3.8009	0.113533	0.082087	0.106794	7.1307e+07
8	2.24715	0.111712	2.42673	0.997898	864.909	297.548	3.14114	1.48979	0.109395	0.117907	0.125	7.16244e+07
9	1.35315	0.381081	2.33303	0.139039	207.835	779.578	3.29429	0.283483	0.11838	0.117079	0.113296	7.18756e+07
10	1.79429	0.33033	2.30961	0.275676	549.695	185.569	3.50751	3.78919	0.107504	0.084569	0.111287	7.19179e+07
11	1.42342	1.22042	3.46126	0.103904	848.728	750.681	3.51952	1.91141	0.124882	0.038346	0.110814	7.19758e+07
12	3.63694	0.244444	1.4	0.256156	514.535	291.981	3.01201	1.42733	0.093081	0.099701	0.118616	7.23878e+07
13	1.31802	0.466967	3.18799	0.103904	283.825	114.645	3.78378	2.54775	0.120153	0.08055	0.110459	7.27515e+07
14	1.55225	0.221021	3.9024	0.478679	996.519	182.097	3.06607	2.46186	0.109868	0.10242	0.115188	7.29397e+07
15	1.81772	0.802703	2.29399	0.248348	1215.09	94.9148	2.66066	0.712913	0.10313	0.094618	0.123345	7.30289e+07
16	3.44174	0.720721	1.11111	0.103904	398.738	33.591	2.25225	0.75976	0.10774	0.103011	0.122045	7.3085e+07
17	0.826126	0.66997	3.98438	0.412312	1159.05	1137.37	3.85886	1.4039	0.120981	0.099701	0.115897	7.31492e+07
18	2.16907	0.74024	0.369369	0.18979	192.712	430.027	1.77778	2.13003	0.054069	0.072748	0.121926	7.31913e+07
19	2.0949	0.162462	3.41441	0.65045	1226.61	987.154	1.77177	0.755856	0.105139	0.122872	0.113178	7.32581e+07
20	1.15405	0.701201	3.98438	0.174174	906.725	311.933	2.98198	0.181982	0.089889	0.124054	0.123936	7.32602e+07
21	1.80991	0.517718	3.67988	0.17027	924.012	142.455	3.92192	3.97267	0.113651	0.008673	0.106676	7.33943e+07
22	2.17297	0.103904	3.46907	0.798799	1095.21	75.6676	3.22823	0.18979	0.10112	0.031253	0.105021	7.35481e+07
23	1.24384	0.908108	3.75015	0.181982	1250	380.349	3.75075	1.34144	0.104194	0.07062	0.105967	7.38774e+07
24	0.962763	0.103904	3.70721	1.98168	1034.88	125.998	2.03904	3.31291	0.123818	0.090717	0.10242	7.42252e+07
25	3.21922	0.154655	1.37267	0.630931	657.72	750.681	3.56156	0.728529	0.120153	0.045794	0.10242	7.44304e+07
26	3.91802	1.05646	1.16186	0.162462	1250	30.8542	2.61261	1.03694	0.094854	0.082087	0.112351	7.46455e+07
27	1.26727	1.86847	3.12943	0.103904	1116.09	12.1147	2.35435	2.62583	0.10313	0.114479	0.12299	7.48387e+07
28	0.884685	1.52102	2.63363	0.111712	509.699	529.32	3.77778	0.178078	0.112469	0.075821	0.105849	7.5036e+07
29	3.8985	0.447447	0.826126	0.556757	1170.05	342.824	1.84084	3.02402	0.115188	0.120271	0.103957	7.50573e+07
30	1.15405	0.146847	2.07147	1.93484	996.519	362.809	1.36036	0.533333	0.094145	0.092963	0.115188	7.50992e+07
31	1.07988	2.30571	2.30571	0.142943	924.012	164.132	1.17718	1.45075	0.116488	0.033499	0.124291	7.5136e+07
32	1.9036	0.463063	1.65766	0.34985	801.978	481.624	2.42943	2.59069	0.097101	0.092845	0.116725	7.51826e+07
33	1.50541	0.17027	2.37207	0.263964	248.678	342.824	1.45946	0.705105	0.115424	0.054187	0.100174	7.52205e+07
34	1.76306	1.76697	1.8021	0.103904	832.85	1137.37	3.91892	3.21531	0.119089	0.025224	0.104075	7.52721e+07
35	1.85285	1.63033	1.21261	0.135135	657.72	108.33	1.07808	0.58018	0.097692	0.118498	0.118971	7.5315e+07
36	1.78649	0.455255	2.17297	0.342042	1044.7	85.5506	2.60961	0.794895	0.085042	0.081614	0.125	7.5401e+07
37	1.95045	0.658258	1.26336	0.673874	1250	45.8729	3.66667	3.74625	0.12299	0.098637	0.116961	7.54153e+07
38	0.677778	0.142943	2.83664	3.17628	977.876	1064.62	2.91592	1.7045	0.106794	0.056552	0.122754	7.55834e+07
39	0.576276	0.139039	3.82042	2.39159	825.022	138.476	3.95495	0.646547	0.118498	0.082205	0.120271	7.58765e+07
40	1.65375	0.818318	1.9973	0.197598	873.115	1074.72	2.0961	0.9003	0.118853	0.019549	0.081969	7.60791e+07
41	3.1997	0.11952	2.07147	0.185886	297.548	228.417	3.03303	0.361562	0.097692	0.046385	0.095682	7.6231e+07
42	1.23213	1.14234	2.1964	0.263964	1238.25	598.455	1.32432	1.2009	0.114833	0.029243	0.088943	7.62453e+07
43	3.44174	0.162462	1.32583	0.732432	941.629	251.037	2.38438	2.75075	0.124882	0.05265	0.082914	7.63166e+07
44	1.35315	0.107808	1.6967	1.06426	356.021	430.027	3.48048	3.50811	0.105258	0.106913	0.117198	7.63969e+07
45	1.30631	0.482583	1.78649	0.529429	898.203	1005.97	2.83183	3.51982	0.102893	0.045676	0.09911	7.6417e+07
46	3.76577	0.576276	0.705105	0.174174	450.818	311.933	2.14715	2.29009	0.095327	0.076058	0.097455	7.66485e+07
47	3.44565	0.244444	0.545045	0.951051	604.132	373.233	3.28529	1.55225	0.090362	0.053714	0.119562	7.66874e+07
48	2.30961	0.181982	1.93093	0.318619	414.087	743.626	1.71171	0.318619	0.098046	0.109632	0.124527	7.66879e+07
49	0.623123	0.525526	3.36366	0.790991	1005.97	258.251	3.37838	2.66877	0.11507	0.123227	0.118853	7.66898e+07
50	1.3961	0.103904	2.6961	1.53664	1192.35	107.312	3.04805	2.36036	0.075703	0.123345	0.110932	7.69024e+07
51	0.5997	0.283483	3.39099	1.62643	1226.61	906.725	1.07207	3.64474	0.09911	0.104903	0.124764	7.70264e+07
52	0.888589	1.34535	2.43063	0.236637	1005.97	352.675	1.92793	0.591892	0.091781	0.056906	0.123463	7.70846e+07
53	3.88288	0.396697	0.666066	0.424024	736.637	716.062	2.00901	2.46577	0.09911	0.041065	0.092372	7.71465e+07
54	3.26607	0.826126	0.701201	0.221021	716.062	663.961	2.42643	3.92583	0.079841	0.049577	0.116843	7.73251e+07
55	1.08769	1.03694	1.73574	0.111712	317.88	472.613	1.1021	1.75916	0.086934	0.038701	0.119444	7.7369e+07
56	0.498198	0.107808	3.77357	0.248348	59.7564	317.88	1.98799	1.37658	0.11105	0.111287	0.107622	7.7448e+07
57	1.29459	1.16186	2.12222	0.150751	817.268	1226.61	1.19219	2.1027	0.101356	0.023332	0.098046	7.77735e+07
58	2.19249	1.39219	0.892492	0.43964	1250	121.328	3.84384	1.14625	0.124645	0.114833	0.119326	7.79331e+07
59	0.587988	0.287387	3.00841	0.408408	194.541	63.2398	2.60961	1.97387	0.123818	0.051468	0.1237	7.80062e+07
60	1.09159	0.154655	1.54054	3.30901	1025.15	19.7955	4	1.4039	0.097337	0.046621	0.121572	7.80137e+07
61	1.00961	0.248348	2.61802	1.15015	1250	170.45	2.71171	0.127327	0.103484	0.114715	0.096509	7.80547e+07
62	3.71111	0.135135	0.9003	1.16577	1084.91	8.38251	3.40541	0.303003	0.067901	0.100292	0.117434	7.80568e+07
63	3.79309	0.673874	1.23213	0.162462	1095.21	1005.97	1.91892	0.384985	0.091662	0.087643	0.092254	7.81485e+07
64	1.27898	0.525526	2.03634	0.103904	217.883	743.626	3.96396	0.11952	0.120035	0.017303	0.088471	7.83228e+07
65	2.86396	0.27958	0.99009	0.244444	359.399	722.855	2.67868	1.62643	0.088471	0.105258	0.106322	7.83427e+07
66	1.4976	1.52102	1.19309	0.131231	394.991	794.441	3.23123	0.185886	0.10975	0.069083	0.123936	7.83967e+07
67	1.98559	1.09159	1.41952	0.107808	534.342	69.5025	1.07808	0.197598	0.116252	0.045557	0.087407	7.85824e+07
68	0.466967	0.103904	3.46907	2.6024	481.624	840.751	1.86186	0.572372	0.100529	0.101947	0.124409	7.85958e+07
69	2.85225	0.314715	3.73454	0.314715	825.022	18.7051	2.61261	0.533333	0.124291	0.090007	0.122281	7.87303e+07
70	3.70721	0.345946	0.478679	1.30631	1074.72	1074.72	2.33934	2.98889	0.09249	0.120035	0.124645	7.88279e+07
71	0.66997	0.103904	2.73123	1.82943	514.535	34.2314	1.84384	0.217117	0.086461	0.033381	0.124291	7.88325e+07
72	3.2036	0.197598	0.591892	0.111712	50.8941	177.011	1.06006	0.299099	0.109277	0.09781	0.114715	7.88608e+07
73	0.65045	2.25886	3.27387	0.18979	1095.21	27.0333	2.91291	3.92192	0.124054	0.075821	0.10313	7.89309e+07
74	1.14625	0.26006	2.11441	0.303003	265.671	29.9924	2.66967	2.25105	0.0945	0.081969	0.124291	7.89403e+07
75	0.814414	1.03303	2.59459	0.127327	398.738	996.519	1.56757	3.0982	0.110932	0.053833	0.098992	7.90252e+07
76	1.13844	0.162462	2.36426	0.486486	380.349	13.5683	1.69369	0.744144	0.093909	0.084688	0.099938	7.90941e+07
77	1.68498	0.181982	2.06757	1.197	1084.91	627.388	3.04505	2.96937	0.10573	0.02014	0.113769	7.91386e+07
78	0.880781	1.88018	2.16907	0.174174	709.332	39.4403	2.33333	3.09429	0.109632	0.11306	0.121572	7.91419e+07
79	3.34805	0.451351	0.525526	1.22042	1054.61	134.608	1.65465	0.26006	0.121453	0.016594	0.102657	7.92287e+07
80	1.11502	0.400601	2.26276	0.209309	438.226	430.027	3.83183	1.74745	0.076058	0.015175	0.100056	7.92411e+07
81	1.25556	0.26006	1.38829	0.517718	306.097	70.162	3.5015	0.342042	0.107977	0.081377	0.098519	7.93288e+07
82	0.822222	0.560661	3.74625	0.224925	864.909	764.993	2.51952	1.11111	0.072511	0.007136	0.099583	7.9355e+07
83	0.498198	2.1027	3.88679	0.107808	639.349	70.162	1.32733	2.95766	0.093554	0.068255	0.115543	7.95456e+07
84	3.04745	0.408408	0.724625	0.513814	924.012	23.2425	3.27628	0.123423	0.076531	0.079841	0.100647	7.95806e+07
85	2.87958	2.58679	0.716817	0.154655	1250	170.45	3.42643	2.4033	0.113415	0.047449	0.082914	7.96571e+07
86	3.89069	1.52102	0.771471	0.123423	881.399	93.1391	1.003	1.12673	0.099583	0.086106	0.109632	7.96925e+07
87	1.49369	0.326426	2.43063	0.287387	651.539	592.83	1.94595	2.51652	0.119798	0.11968	0.072748	7.98206e+07
88	1.44685	1.75916	1.24384	0.345946	1215.09	172.067	2.94595	1.16186	0.120981	0.08918	0.110577	7.98431e+07
89	1.11892	1.22432	1.46246	0.482583	1250	327.014	1.59459	0.384985	0.100647	0.101238	0.104666	7.98831e+07
90	1.45856	1.06036	0.958859	0.689489	1170.05	394.991	2.44144	1.97387	0.0945	0.058325	0.124409	7.9973e+07
91	1.4	0.779279	1.45075	0.107808	333.249	22.8077	2.55255	1.15015	0.0653	0.076531	0.121217	8.00313e+07
92	1.18138	0.166366	1.38438	3.48859	996.519	9.30005	2.98799	0.459159	0.111405	0.065654	0.124645	8.01175e+07
93	0.459159	0.174174	3.60571	0.166366	74.2519	840.751	1.86186	1.00571	0.074994	0.089653	0.123227	8.01409e+07
94	2.07538	0.17027	0.861261	1.41171	519.417	1015.52	3.26727	0.716817	0.112942	0.035627	0.11176	8.02471e+07
95	0.794895	0.103904	2.59459	0.935435	336.41	772.251	2.03604	2.39549	0.09379	0.033854	0.099228	8.03587e+07
96	2.20811	2.25886	0.716817	0.166366	1005.97	55.9342	3.71471	0.521622	0.071092	0.056433	0.119326	8.03774e+07
97	1.61471	0.709009	1.06817	0.904204	1226.61	1181.15	1.6036	3.98829	0.107622	0.082441	0.122045	8.04417e+07
98	1.2048	1.62643	1.29459	0.306907	906.725	932.779	3.89489	0.525526	0.10242	0.017185	0.122636	8.04995e+07
99	0.65045	0.915916	2.50481	0.822222	1181.15	219.95	1.57357	1.74354	0.118971	0.012338	0.124882	8.05405e+07
100	0.478679	0.416216	3.35195	0.404505	406.34	1137.37	1.12312	1.58348	0.086697	0.052059	0.106085	8.05613e+07
101	1.81772	0.103904	1.34925	1.26336	627.388	817.268	1.22222	3.07477	0.072629	0.112705	0.116961	8.05797e+07
102	1.68498	0.213213	3.32072	0.720721	683.039	110.395	2.42042	0.451351	0.117552	0.029598	0.118734	8.06973e+07
103	0.787087	0.139039	2.36426	2.60631	1203.67	35.5491	3.91892	2.69219	0.08055	0.115661	0.110223	8.08522e+07
104	3.34414	0.377177	1.72012	0.506006	881.399	1064.62	2.44444	1.57568	0.123818	0.056552	0.111287	8.08929e+07
105	0.654354	0.174174	2.13393	2.6024	825.022	26.5276	1.1952	0.123423	0.088352	0.055133	0.116725	8.08956e+07
106	1.07988	0.142943	1.74745	0.338138	128.4	133.343	1.54054	2.73123	0.106322	0.112469	0.099583	8.09476e+07
107	1.00571	0.263964	2.18078	0.763664	565.49	177.011	1.56757	0.494294	0.123463	0.023923	0.0945	8.09611e+07
108	3.22703	0.115616	0.673874	3.01622	1203.67	104.314	2.38438	0.833934	0.115424	0.110814	0.083624	8.0993e+07
109	2.74294	0.197598	2.82883	0.966667	1192.35	9.12606	1.83784	0.685586	0.116134	0.08185	0.122163	8.11426e+07
110	3.69159	0.412312	0.388889	1.0018	856.78	576.271	2.06306	2.93814	0.084688	0.055842	0.110341	8.13082e+07
111	2.62192	0.498198	2.67267	0.416216	1250	633.34	3.8979	3.54324	0.109041	0.057497	0.120153	8.1344e+07
112	0.388889	0.240541	3.57447	0.564565	253.419	35.8864	1.6036	1.2009	0.087998	0.105494	0.115424	8.13592e+07
113	3.7033	0.447447	0.392793	0.388889	430.027	463.771	3.66667	1.24384	0.069792	0.048513	0.120508	8.13661e+07
114	1.52883	0.158559	2.88739	0.193694	107.312	873.115	3.3003	1.01351	0.110223	0.075821	0.124054	8.13919e+07
115	1.28288	0.146847	1.51321	0.974474	434.107	101.401	2.58258	1.81381	0.105139	0.010801	0.092254	8.141e+07
116	0.970571	0.295195	3.65255	0.334234	832.85	8.95532	3.46547	0.232733	0.024403	0.026879	0.100411	8.14784e+07
117	2.04805	0.107808	2.27838	0.74024	300.371	41.3471	2.42643	0.287387	0.111641	0.047567	0.122281	8.14828e+07
118	1.75526	0.111712	3.91411	1.8997	1181.15	683.039	1.03904	0.369369	0.110814	0.111287	0.124645	8.16202e+07
119	3.76186	1.96997	0.478679	0.201502	1148.16	26.5276	2.15015	0.611411	0.092372	0.123109	0.102775	8.16472e+07
120	1.24775	0.455255	1.44685	0.381081	651.539	127.194	3.66667	1.32583	0.066009	0.076531	0.10774	8.1713e+07
121	0.412312	3.59399	3.46907	0.232733	1034.88	107.312	1.57658	0.470871	0.119326	0.076885	0.121099	8.17143e+07
122	3.0045	0.529429	0.396697	0.18979	129.619	481.624	2.63063	3.46907	0.087525	0.053478	0.121926	8.17656e+07
123	3.98829	0.131231	1.11892	2.57508	1215.09	587.258	1.36336	1.15405	0.107031	0.073339	0.125	8.17678e+07
124	1.96997	0.221021	0.658258	0.99009	376.775	263.174	3.07207	3.49249	0.083978	0.11436	0.118498	8.17722e+07
125	2.55165	1.4	0.705105	0.232733	1116.09	73.5541	3.03303	2.68438	0.083033	0.110223	0.089653	8.18132e+07
126	3.38318	0.127327	1.00571	1.23994	651.539	19.2426	1.19219	0.334234	0.105967	0.026406	0.123227	8.18992e+07
127	0.888589	0.135135	3.1958	0.701201	621.492	1084.91	2.40841	3.1997	0.086224	0.096391	0.083624	8.19125e+07
128	2.32523	0.42012	0.728529	0.388889	346.077	1015.52	3.45045	2.86006	0.120981	0.065063	0.087288	8.19143e+07
129	0.814414	0.732432	2.17688	0.810511	1116.09	7.7726	2.73874	1.00571	0.116488	0.084688	0.116015	8.19608e+07
130	3.5003	0.228829	0.424024	1.73964	576.271	78.5803	3.87988	0.978378	0.113887	0.075939	0.124645	8.20042e+07
131	2.29009	0.283483	1.4	0.521622	743.626	30.2769	3	0.954955	0.10112	0.011274	0.117198	8.20378e+07
132	2.95375	0.103904	0.58018	0.576276	183.825	86.3622	2.66366	0.806607	0.081259	0.099228	0.104903	8.20702e+07
133	2.04805	0.263964	1.88799	0.861261	696.061	57.0006	2.2042	0.533333	0.108095	0.027352	0.124764	8.20991e+07
134	0.545045	0.537237	3.25826	0.728529	889.762	180.386	3.84084	1.0018	0.120153	0.020732	0.093081	8.21724e+07
135	3.34805	0.755856	1.48589	0.295195	889.762	609.864	1.37838	1.13454	0.108568	0.059389	0.124054	8.22579e+07
136	1.12673	0.174174	2.8054	0.431832	592.83	376.775	2.68769	2.73514	0.075348	0.027588	0.090244	8.22616e+07
137	0.986186	1.84505	3.66817	0.123423	639.349	743.626	1.61862	1.13063	0.112942	0.074048	0.119562	8.23926e+07
138	0.361562	0.256156	3.70721	1.23604	736.637	383.958	3.68468	3.36366	0.0653	0.122517	0.122517	8.24269e+07
139	1.3961	1.37267	1.02913	0.248348	881.399	376.775	3.003	3.85165	0.071447	0.104903	0.107858	8.24327e+07
140	0.486486	1.79039	2.58288	0.267868	772.251	15.931	1.92793	0.310811	0.084924	0.08055	0.122045	8.24934e+07
141	3.46126	0.287387	1.00961	0.888589	615.65	495.463	1.81682	2.2979	0.120626	0.070383	0.121572	8.26071e+07
142	0.556757	0.34985	3.18799	1.603	1250	37.2678	2.18919	2.6961	0.119798	0.082796	0.086224	8.26436e+07
143	0.9003	0.244444	1.72793	0.342042	239.46	3.08082	3.53153	0.654354	0.073693	0.098401	0.11176	8.26582e+07
144	1.54444	0.209309	1.15796	1.36096	1015.52	129.619	3.05405	3.17237	0.063408	0.064472	0.11436	8.2667e+07
145	0.525526	0.201502	2.58288	0.334234	127.194	300.371	2.29429	1.65766	0.083269	0.03279	0.124645	8.26797e+07
146	0.818318	0.217117	1.66156	2.54384	987.154	615.65	1.45345	1.84505	0.087525	0.114951	0.125	8.27101e+07
147	0.673874	0.135135	2.86396	1.41562	627.388	924.012	3.59159	1.48589	0.105612	0.066246	0.082441	8.28048e+07
148	0.478679	1.16186	3.01622	0.27958	587.258	183.825	2.76276	0.771471	0.099583	0.063999	0.112824	8.28439e+07
149	0.892492	0.123423	2.77417	0.146847	108.33	373.233	3.7988	3.21922	0.056079	0.098992	0.113178	8.28449e+07
150	3.63694	0.342042	2.21982	0.185886	509.699	207.835	2.37838	1.71231	0.112824	0.093672	0.101002	8.2898e+07
151	0.666066	0.271772	2.78198	0.974474	848.728	215.835	3.15616	2.51261	0.087525	0.035272	0.09911	8.29089e+07
152	0.724625	0.224925	1.66546	3.62913	1250	1181.15	3.30631	2.01682	0.083624	0.099701	0.120508	8.29347e+07
153	0.75976	0.310811	3.66426	1.01742	554.911	100.448	3.48649	1.10721	0.124409	0.106203	0.123227	8.29747e+07
154	2.36817	0.299099	2.34475	0.232733	968.685	1215.09	1.99099	0.888589	0.116488	0.057734	0.058798	8.29754e+07
155	1.61081	0.135135	0.931532	3.17628	639.349	402.521	3.36336	1.14234	0.118143	0.050404	0.118498	8.30295e+07
156	1.41171	1.84505	2.01682	0.115616	1192.35	1215.09	3.51351	3.25826	0.123818	0.117434	0.063881	8.30407e+07
157	0.974474	0.263964	1.58739	0.837838	581.739	1250	1.63964	2.57117	0.083624	0.110696	0.104194	8.30962e+07
158	3.46516	0.17027	0.373273	1.35315	472.613	604.132	3.18619	1.32192	0.076531	0.0945	0.108804	8.31251e+07
159	1.41952	1.06817	1.89189	0.693393	1250	657.72	2.93694	3.24655	0.1237	0.124882	0.125	8.31276e+07
160	0.408408	0.287387	3.6018	1.56006	996.519	25.0664	3.83183	1.42733	0.089298	0.042602	0.106558	8.31472e+07
161	1.41171	0.732432	3.71892	0.345946	1250	101.401	2.03003	2.61411	0.094854	0.047922	0.125	8.31761e+07
162	1.30631	0.533333	2.15736	0.435736	421.982	757.803	1.93994	3.08649	0.123818	0.05005	0.121099	8.31873e+07
163	2.11441	0.318619	1.45466	1.06036	772.251	446.581	3.12913	2.50481	0.111996	0.11838	0.120389	8.31875e+07
164	0.381081	0.400601	3.60961	1.3961	959.581	45.4418	4	2.52042	0.092017	0.016239	0.120271	8.3305e+07
165	0.771471	0.18979	3.8985	0.556757	224.143	554.911	2.07207	0.123423	0.11306	0.076885	0.124054	8.33135e+07
166	3.78138	0.521622	0.451351	0.338138	421.982	27.8101	2.44144	0.127327	0.117079	0.06329	0.081614	8.33212e+07
167	1.69279	0.213213	0.845646	0.115616	70.8276	167.261	3.6997	3.60961	0.058325	0.035982	0.121926	8.36518e+07
168	1.72793	0.466967	1.19309	0.904204	1226.61	414.087	2.86787	1.0018	0.098637	0.125	0.108922	8.36629e+07
169	0.584084	0.103904	2.35255	0.533333	80.8382	736.637	2.0961	1.61081	0.105258	0.012693	0.120389	8.36795e+07
170	3.73454	0.127327	0.841742	0.291291	94.0228	339.602	3.50751	1.56006	0.105849	0.016121	0.118734	8.3709e+07
171	1.22042	0.174174	1.36486	0.166366	92.2637	253.419	3.23423	3.22703	0.08386	0.011983	0.084569	8.37285e+07
172	2.73123	1.12673	1.01742	0.545045	1250	801.978	2.6997	0.326426	0.111405	0.033617	0.120744	8.38064e+07
173	2.8054	0.18979	1.93093	0.463063	1192.35	111.443	1.77477	3.20751	0.121453	0.109986	0.050877	8.38435e+07
174	1.34925	3.01231	1.0994	0.111712	472.613	127.194	1.74174	0.619219	0.114242	0.104785	0.12299	8.38445e+07
175	0.357658	3.2036	3.75405	0.135135	702.665	130.848	2.997	1.89189	0.092017	0.030189	0.122281	8.38952e+07
176	3.3012	0.18979	0.865165	0.43964	615.65	736.637	3.05105	3.31682	0.082914	0.116961	0.076176	8.40009e+07
177	2.27447	0.115616	2.45015	0.517718	275.898	18.3552	3.57958	0.954955	0.11838	0.012456	0.115543	8.4034e+07
178	2.04024	0.49039	1.3024	0.221021	651.539	81.6052	2.47447	3.22703	0.087052	0.10644	0.086343	8.4046e+07
179	1.5991	0.154655	2.62583	1.52493	840.751	46.3081	2.32733	2.20811	0.116843	0.037046	0.107385	8.41462e+07
180	1.03694	0.470871	2.92643	0.342042	380.349	21.9623	1.64865	0.84955	0.104785	0.078304	0.122399	8.42136e+07
181	0.654354	0.103904	2.83664	2.59459	764.993	2.80322	3.14715	0.303003	0.122754	0.098519	0.068965	8.42145e+07
182	2.76246	2.86787	1.70841	0.107808	1084.91	832.85	2.45045	3.96487	0.121217	0.047331	0.116015	8.43299e+07
183	0.654354	0.502102	1.78258	1.38829	1226.61	87.1816	3.87387	2.19249	0.068019	0.111168	0.125	8.44461e+07
184	3.47688	0.345946	1.603	0.123423	716.062	1215.09	2.22523	1.79429	0.053714	0.0945	0.09982	8.4464e+07
185	1.61081	0.322523	0.83003	0.396697	159.547	52.3565	3.67868	1.0955	0.11767	0.10573	0.110459	8.45057e+07
186	1.13063	1.15015	1.197	0.404505	906.725	156.562	1.97598	0.709009	0.090007	0.09781	0.107385	8.45124e+07
187	2.83273	0.728529	1.51321	0.146847	1238.25	18.1826	3.78979	0.697297	0.051232	0.123227	0.125	8.45634e+07
188	1.01742	0.209309	3.56667	0.381081	663.961	1025.15	1.9009	3.64084	0.063054	0.081969	0.120035	8.46111e+07
189	1.29459	0.275676	3.99219	0.388889	570.855	83.95	2.43544	1.91532	0.085752	0.012338	0.123109	8.46309e+07
190	3.64084	0.193694	0.486486	2.24324	1126.68	825.022	2.86186	0.18979	0.124882	0.049695	0.070029	8.46812e+07
191	2.0012	1.12673	1.35706	0.564565	1250	898.203	3.97598	2.01682	0.120389	0.109277	0.109868	8.47399e+07
192	2.86006	0.295195	2.57508	0.412312	950.563	581.739	2.53453	3.82042	0.089298	0.018367	0.121335	8.47478e+07
193	1.50541	0.388889	2.01682	0.915916	873.115	500.163	3.84985	2.86787	0.11637	0.095327	0.105376	8.47919e+07
194	1.33754	0.185886	2.6024	1.50931	864.909	1116.09	1.32132	1.11502	0.112942	0.104075	0.10112	8.48395e+07
195	0.408408	0.154655	3.48859	3.37538	764.993	35.5491	2.11411	2.05195	0.116252	0.102657	0.110341	8.48655e+07
196	0.912012	0.342042	1.64595	2.12222	1064.62	190.901	2.47147	2.59459	0.122517	0.119326	0.116488	8.48666e+07
197	1.6967	1.25165	1.95045	0.111712	430.027	670.26	2.61862	0.424024	0.091308	0.011038	0.122045	8.49065e+07
198	0.548949	0.283483	2.0949	1.32192	486.193	330.117	3.27327	1.11111	0.091781	0.011274	0.117079	8.49381e+07
199	1.77477	0.146847	2.2042	0.9003	509.699	864.909	2.02102	0.256156	0.091544	0.084451	0.11637	8.49384e+07
200	0.502102	0.1	3.797	0.943243	311.933	418.016	1.40841	0.107808	0.107977	0.087525	0.076649	8.49638e+07
201	0.915916	0.135135	3.23093	2.98889	987.154	183.825	2.42943	1.25165	0.105967	0.119326	0.116134	8.50352e+07
202	1.21261	0.166366	1.32973	1.76697	716.062	28.6092	3.91291	1.63814	0.11306	0.063054	0.074994	8.51673e+07
203	0.377177	1.47808	3.64865	0.1	234.98	8.14838	2.92192	0.369369	0.099347	0.05265	0.115543	8.51732e+07
204	1.11111	1.03694	1.48198	0.11952	398.738	18.8826	1.34535	0.584084	0.075939	0.08055	0.101238	8.51906e+07
205	1.06817	2.03634	2.47748	0.201502	772.251	1.93962	3.73874	0.166366	0.119917	0.056906	0.110577	8.51947e+07
206	1.60691	0.416216	2.29399	0.392793	592.83	159.547	1.6997	0.178078	0.098874	0.10242	0.106203	8.53866e+07
207	1.42733	0.209309	1.20871	1.73574	1148.16	6.61986	2.1982	0.181982	0.092963	0.05005	0.083742	8.54709e+07
208	3.08649	1.37658	2.03243	0.103904	1005.97	170.45	2.63664	2.86787	0.082441	0.104075	0.118853	8.55267e+07
209	1.11892	0.322523	1.18528	2.25105	848.728	587.258	3.83784	1.94655	0.116488	0.100765	0.125	8.55546e+07
210	3.59009	0.127327	0.466967	1.25165	165.689	549.695	1.43844	1.51321	0.104312	0.115661	0.11838	8.55603e+07
211	3.31682	1.62252	0.443544	0.400601	1126.68	702.665	1.4985	1.03694	0.120035	0.079486	0.085042	8.55711e+07
212	0.377177	0.103904	3.71502	1.60691	281.158	9.47736	3.2012	2.80931	0.106322	0.124645	0.106322	8.55875e+07
213	0.783183	1.04084	3.92192	0.345946	1044.7	105.304	3.11712	1.95045	0.088589	0.013402	0.120981	8.56459e+07
214	2.02853	0.162462	0.701201	2.22372	657.72	185.569	1.7988	3.47297	0.094027	0.076531	0.122872	8.5691e+07
215	1.16577	1.9973	3.62132	0.154655	1226.61	73.5541	2.54955	3.57057	0.107149	0.058088	0.107858	8.57259e+07
216	4	0.150751	3.22312	0.486486	1137.37	472.613	1.97297	3.51982	0.078422	0.031962	0.121099	8.5748e+07
217	1.21261	0.435736	2.497	0.103904	128.4	772.251	1.32132	2.3018	0.093318	0.050995	0.114951	8.57709e+07
218	0.271772	0.533333	3.99219	0.338138	211.797	832.85	1.04505	2.0012	0.089298	0.084096	0.124527	8.58202e+07
219	2.89129	0.107808	2.26276	0.150751	114.645	19.0617	3.06006	2.24324	0.087407	0.095327	0.120626	8.58836e+07
220	1.09159	0.400601	3.14505	0.771471	1034.88	786.974	3.84084	1.52883	0.093909	0.090835	0.11436	8.59781e+07
221	3.7033	3.75796	0.334234	0.150751	1250	19.9833	3.97598	0.103904	0.06861	0.058798	0.117079	8.60865e+07
222	3.40661	0.43964	0.993994	0.43964	581.739	794.441	3.63063	3.64865	0.122045	0.009855	0.090126	8.61092e+07
223	1.0018	0.236637	1.47027	0.755856	565.49	260.701	2.99399	2.56727	0.06991	0.076294	0.096746	8.61164e+07
224	2.32523	0.396697	0.943243	0.50991	303.22	53.8609	3.18318	0.299099	0.111996	0.023332	0.119562	8.6139e+07
225	1.36877	1.50931	1.96607	0.103904	342.824	190.901	2.16817	3.03183	0.10573	0.043784	0.116134	8.61639e+07
226	1.25556	0.27958	2.73514	0.986186	657.72	477.097	3.1021	2.497	0.124645	0.091308	0.112587	8.61698e+07
227	1.34925	0.513814	0.751952	0.49039	356.021	509.699	1.36336	0.533333	0.071447	0.122281	0.122636	8.61868e+07
228	0.595796	0.115616	2.25495	1.79039	209.806	29.4312	3.63964	1.43123	0.122045	0.076649	0.125	8.6196e+07
229	2.34084	3.22312	0.927628	0.123423	615.65	932.779	2.82883	0.174174	0.10573	0.01423	0.123463	8.62096e+07
230	0.646547	2.27057	1.91532	0.1	490.806	205.881	2.54955	1.12282	0.073102	0.051468	0.109632	8.6235e+07
231	0.865165	0.591892	1.36486	0.451351	592.83	28.074	2.35736	1.34144	0.05998	0.032908	0.118498	8.63249e+07
232	1.90751	0.689489	0.529429	0.595796	534.342	786.974	1.7027	0.103904	0.075585	0.10644	0.124527	8.63273e+07
233	3.88679	0.283483	2.05195	0.1	255.823	683.039	3.36637	0.435736	0.117316	0.125	0.081259	8.63623e+07
234	1.25165	0.689489	1.03303	0.306907	373.233	87.1816	1.24925	0.783183	0.090126	0.10644	0.113651	8.63816e+07
235	0.763664	0.142943	3.23874	1.29069	349.36	35.8864	2.77477	3.27778	0.11176	0.100529	0.11176	8.64025e+07
236	1.98168	0.638739	2.62583	0.1	369.726	5.32753	3.65465	0.541141	0.103957	0.125	0.093436	8.64816e+07
237	4	1.34925	0.630931	0.43964	1137.37	297.548	3.99399	2.59069	0.119326	0.087407	0.102066	8.65018e+07
238	0.705105	0.787087	2.08709	0.42012	801.978	63.2398	3.41441	2.46186	0.102302	0.072629	0.073575	8.65243e+07
239	0.857357	0.142943	2.85225	0.506006	141.116	387.601	2.70871	1.92703	0.10975	0.042129	0.106322	8.66551e+07
240	1.72793	2.43453	0.677778	0.115616	446.581	294.751	3.45345	2.60631	0.090835	0.050168	0.097455	8.66677e+07
241	0.685586	1.32583	1.9036	0.142943	265.671	1215.09	3.56456	1.13844	0.114833	0.110932	0.096746	8.67016e+07
242	4	2.53994	0.381081	0.236637	1238.25	1137.37	3.82282	1.13063	0.121572	0.007018	0.073339	8.68821e+07
243	0.533333	0.11952	2.52042	0.381081	65.0569	45.4418	2.95796	3.88288	0.118853	0.074757	0.093909	8.69352e+07
244	3.88288	0.166366	0.357658	2.21201	696.061	286.518	2.3964	2.53604	0.10242	0.056552	0.086106	8.69514e+07
245	0.619219	0.162462	2.63363	1.93093	977.876	98.5685	2.64264	0.240541	0.097692	0.079486	0.074166	8.69596e+07
246	0.607508	0.685586	2.2003	0.139039	209.806	486.193	3.68168	1.68889	0.090007	0.063999	0.091071	8.70241e+07
247	0.408408	1.38438	3.8048	0.1	270.736	34.5562	2.29429	0.306907	0.124645	0.029243	0.083151	8.70833e+07
248	1.00571	0.345946	2.63363	0.997898	832.85	45.4418	2.43243	0.431832	0.094145	0.018131	0.11176	8.71103e+07
249	0.506006	0.11952	3.91802	0.822222	352.675	21.5514	1.13514	0.205405	0.099701	0.053242	0.07925	8.71227e+07
250	0.927628	2.57898	2.41111	0.142943	472.613	709.332	1.2042	1.52102	0.123936	0.082914	0.12299	8.71478e+07
251	1.51321	0.545045	0.869069	0.162462	237.209	150.759	1.01201	0.548949	0.061635	0.091071	0.112942	8.71729e+07
252	0.603604	0.271772	3.78919	1.41952	736.637	63.2398	3.85285	2.58679	0.098756	0.085397	0.112705	8.71809e+07
253	1.91922	2.17297	1.60691	0.174174	1137.37	286.518	2.06907	1.45856	0.10774	0.064472	0.093081	8.7214e+07
254	1.61471	0.107808	2.3994	1.42342	1074.72	5.4291	3.81982	2.66877	0.071211	0.107858	0.124291	8.72298e+07
255	0.826126	1.73964	2.75856	0.236637	825.022	932.779	3.17117	2.06366	0.089298	0.094263	0.120153	8.7263e+07
256	0.982282	2.32523	2.67267	0.193694	889.762	177.011	1.48649	2.67658	0.122636	0.019668	0.101002	8.72659e+07
257	1.48979	0.135135	0.954955	0.673874	291.981	54.8877	3.17417	1.32973	0.063645	0.094381	0.099938	8.73135e+07
258	1.2048	1.3961	1.7045	0.365465	809.587	327.014	3.2042	2.77027	0.096982	0.028534	0.121217	8.73636e+07
259	0.892492	0.228829	2.32523	1.81381	587.258	63.8398	3.99399	0.65045	0.112942	0.089416	0.117316	8.74185e+07
260	0.822222	0.213213	1.61081	0.572372	170.45	156.562	2.07808	0.623123	0.111641	0.032435	0.097928	8.74281e+07
261	0.338138	0.638739	3.45345	1.4976	1159.05	66.9263	2.78979	1.16967	0.098637	0.082087	0.121926	8.7429e+07
262	2.1964	0.42012	2.28619	0.205405	524.345	162.589	3.85886	0.736336	0.082914	0.012338	0.107267	8.74326e+07
263	0.951051	2.03634	1.56396	0.193694	794.441	12.5811	1.91291	0.111712	0.115897	0.113296	0.082678	8.74723e+07
264	3.23483	1.07598	0.845646	0.197598	514.535	1203.67	3.30631	0.392793	0.114597	0.00891	0.092726	8.74876e+07
265	0.591892	0.451351	3.9961	0.115616	110.395	968.685	2.81982	0.221021	0.0945	0.103603	0.111168	8.74964e+07
266	1.18138	1.02523	2.44234	0.232733	709.332	689.519	1.84384	3.28559	0.090598	0.088825	0.106203	8.75307e+07
267	0.822222	1.43904	1.77087	0.18979	633.34	55.4085	2.81081	0.904204	0.100883	0.078067	0.086343	8.75937e+07
268	0.33033	1.15015	3.15285	0.228829	468.171	696.061	3.6967	2.94595	0.068255	0.073102	0.104903	8.76292e+07
269	1.14625	0.142943	2.31742	0.478679	504.909	6.49601	2.76877	1.02132	0.042838	0.082323	0.124764	8.76418e+07
270	2.08709	0.619219	0.66997	0.65045	1064.62	906.725	3.37237	3.62522	0.084215	0.104075	0.084924	8.76448e+07
271	0.888589	2.00901	1.42342	0.103904	339.602	114.645	2.94595	0.837838	0.100292	0.049931	0.101238	8.76815e+07
272	0.412312	2.57117	3.37538	0.154655	1025.15	27.2898	2.31832	0.111712	0.086106	0.06459	0.084333	8.7683e+07
273	1.7006	0.275676	1.4	0.498198	592.83	2.80322	1.28829	0.150751	0.11105	0.114715	0.074757	8.77089e+07
274	0.381081	0.299099	3.85946	0.587988	303.22	1105.6	2.72673	1.81381	0.1237	0.037282	0.08918	8.77119e+07
275	0.474775	0.642643	2.66096	0.716817	996.519	53.8609	3.34835	1.95045	0.074757	0.118734	0.104785	8.77248e+07
276	0.677778	0.548949	2.38769	0.506006	581.739	125.998	1.3003	3.93754	0.123818	0.107385	0.084215	8.77346e+07
277	0.5997	2.82492	1.93484	0.18979	1226.61	352.675	3.42643	2.88739	0.058207	0.123227	0.124527	8.7835e+07
278	2.07538	0.224925	0.603604	3.91411	1238.25	189.107	3.55556	0.127327	0.104075	0.01553	0.106558	8.78397e+07
279	2.50481	1.74354	0.564565	0.232733	1064.62	2.47938	3.90691	0.213213	0.084806	0.114951	0.081141	8.78428e+07
280	1.32583	0.506006	2.00901	0.845646	1137.37	1084.91	2.50751	0.646547	0.093909	0.114479	0.103248	8.78717e+07
281	0.794895	1.603	1.50541	0.334234	1238.25	26.5276	3.24024	1.54054	0.073339	0.047331	0.087288	8.79677e+07
282	2.48919	1.56787	0.775375	0.115616	581.739	373.233	2.41742	0.896396	0.093436	0.121926	0.093318	8.79706e+07
283	2.82492	0.197598	0.424024	2.27447	1034.88	297.548	2.53153	2.89129	0.070029	0.087879	0.100883	8.80256e+07
284	2.75856	0.115616	3.05916	0.99009	1159.05	44.1725	1.20721	0.638739	0.116252	0.083505	0.076294	8.80745e+07
285	0.595796	1.16186	1.96997	0.17027	383.958	333.249	3.99099	0.513814	0.084688	0.009855	0.085752	8.81149e+07
286	0.303003	3.49249	3.88288	0.11952	1084.91	11.556	2.76577	1.92312	0.061753	0.113651	0.094145	8.81477e+07
287	0.818318	0.205405	3.14114	0.548949	265.671	504.909	1.90691	1.69279	0.089535	0.017303	0.115424	8.82785e+07
288	0.338138	2.3018	3.68769	0.11952	468.171	196.387	2.26426	1.38829	0.092726	0.05998	0.108686	8.83076e+07
289	0.634835	1.22823	3.06306	0.115616	832.85	21.7559	3.65165	0.193694	0.0653	0.109041	0.071211	8.83719e+07
290	1.50931	1.61471	1.88408	0.146847	729.714	143.806	2.44144	1.77477	0.085397	0.049695	0.10774	8.83812e+07
291	2.01291	0.556757	1.06817	1.21652	1203.67	185.569	1.85285	3.90631	0.096509	0.064709	0.11507	8.83927e+07
292	1.63423	0.185886	2.45796	0.841742	750.681	122.479	1.00601	0.666066	0.077003	0.092135	0.112114	8.84046e+07
293	0.880781	2.00901	2.35646	0.310811	1159.05	37.9783	1.94895	1.43514	0.085633	0.103366	0.121099	8.8421e+07
294	1.71622	0.373273	1.23994	1.22432	881.399	434.107	3.70571	3.91411	0.087879	0.012338	0.118143	8.84423e+07
295	3.90631	0.236637	0.361562	1.46637	534.342	736.637	2.77177	3.64474	0.123109	0.031371	0.092017	8.85211e+07
296	0.314715	0.299099	3.31682	1.27117	490.806	62.0567	2.44444	0.630931	0.08717	0.044257	0.109632	8.8556e+07
297	0.646547	0.638739	2.05586	0.58018	1181.15	1170.05	3.82282	2.40721	0.050877	0.045084	0.118853	8.8594e+07
298	2.22763	2.03634	0.576276	0.412312	1025.15	1250	1.56757	2.97327	0.122163	0.069083	0.096273	8.8598e+07
299	1.61862	0.174174	1.18138	0.178078	49.4725	22.1706	2.4985	0.314715	0.088234	0.115779	0.124172	8.86278e+07
300	0.299099	2.45015	3.73844	0.1	434.107	35.8864	1.97598	3.57057	0.076412	0.087525	0.106913	8.86347e+07
301	1.9973	1.197	0.810511	0.310811	924.012	336.41	2.45045	1.77477	0.124291	0.091426	0.062108	8.86361e+07
302	1.85676	0.193694	0.814414	3.55496	1159.05	20.7525	1.18619	0.478679	0.111878	0.077358	0.101002	8.866e+07
303	3.43784	0.365465	0.314715	1.03303	504.909	996.519	3.57357	2.17297	0.081732	0.079841	0.114479	8.86758e+07
304	2.70781	0.158559	0.681682	0.720721	468.171	36.5706	3.35135	1.63814	0.088116	0.047922	0.073693	8.86821e+07
305	3.57057	1.32583	0.584084	0.49039	1250	627.388	3.997	1.78258	0.087052	0.064709	0.115543	8.87607e+07
306	2.38769	0.103904	1.45466	0.915916	950.563	32.9625	2.64865	0.115616	0.060453	0.060453	0.102302	8.87897e+07
307	0.424024	0.11952	3.43784	3.43784	1250	1095.21	3.31231	0.381081	0.086816	0.061753	0.076412	8.88882e+07
308	1.86847	1.23994	0.595796	1.04475	1215.09	1192.35	1.27928	2.31742	0.109041	0.101593	0.121926	8.89323e+07
309	2.30961	1.04865	1.83333	0.166366	932.779	100.448	2.29129	1.26727	0.078777	0.118025	0.103248	8.90632e+07
310	0.267868	1.54054	3.9961	0.181982	336.41	1250	3.46547	1.48589	0.0958	0.083978	0.105376	8.90636e+07
311	0.970571	0.584084	2.11832	0.178078	554.911	213.807	1.33333	2.42673	0.092254	0.101475	0.060571	8.91151e+07
312	1.55616	0.103904	1.11502	1.65375	864.909	86.3622	2.85285	0.135135	0.056788	0.082796	0.090598	8.91924e+07
313	1.34144	0.627027	1.13454	0.146847	387.601	29.7105	2.11411	0.576276	0.044257	0.098637	0.112705	8.9246e+07
314	1.75916	0.240541	0.630931	0.9003	500.163	13.3145	3.66366	0.103904	0.053478	0.124054	0.122281	8.93282e+07
315	0.552853	0.400601	3.58228	0.17027	103.334	425.985	2.38739	0.322523	0.107504	0.015175	0.104903	8.93615e+07
316	0.33033	0.275676	3.28949	2.93423	881.399	25.3042	2.54955	1.32583	0.102184	0.117316	0.109159	8.9385e+07
317	0.705105	1.63423	2.02853	0.107808	651.539	410.195	3.03904	0.404505	0.061162	0.060098	0.089653	8.9397e+07
318	3.85165	1.75135	0.412312	0.131231	1025.15	311.933	2.45345	3.91802	0.068019	0.072393	0.070147	8.94962e+07
319	0.416216	2.37207	3.28949	0.146847	801.978	39.4403	2.67868	0.904204	0.09982	0.086934	0.077594	8.95421e+07
320	0.416216	0.107808	3.73454	1.02913	477.097	4.66779	3.52853	1.63033	0.049222	0.110105	0.109159	8.96427e+07
321	0.712913	2.83664	1.60691	0.11952	729.714	68.8493	2.93694	1.93484	0.074639	0.098637	0.092372	8.9794e+07
322	0.915916	0.213213	1.9973	3.5003	1250	198.25	2.16216	0.459159	0.079486	0.054897	0.123581	8.98405e+07
323	0.295195	0.240541	3.73844	1.9973	524.345	42.1354	1.65465	1.47027	0.099938	0.0666	0.122399	8.9857e+07
324	0.701201	0.201502	2.19249	1.50931	764.993	0.919894	3.18018	0.103904	0.116961	0.100056	0.061517	8.98681e+07
325	2.12613	0.474775	0.556757	1.87237	1126.68	32.3459	2.41742	0.951051	0.097101	0.055606	0.120508	8.98726e+07
326	0.369369	1.18528	3.31682	0.986186	1203.67	373.233	2.9009	2.77808	0.124764	0.09379	0.104785	8.99126e+07
327	0.888589	0.498198	1.06817	2.18078	1238.25	906.725	2.51952	1.31411	0.081732	0.107858	0.11306	9.00216e+07
328	1.02913	1.27507	1.37658	0.275676	1137.37	430.027	2.8048	1.83333	0.081377	0.073339	0.072629	9.00696e+07
329	3.02012	0.732432	0.373273	1.38829	1250	750.681	2.69069	2.32132	0.100883	0.054069	0.110105	9.01196e+07
330	2.38378	1.45856	0.455255	0.470871	633.34	430.027	1.35435	2.81712	0.106203	0.110223	0.124172	9.0207e+07
331	1.26336	0.123423	0.779279	1.9036	394.991	164.132	3.01502	0.150751	0.065891	0.086461	0.112824	9.02213e+07
332	0.841742	0.810511	3.2036	0.291291	750.681	275.898	1.23724	0.712913	0.084569	0.070856	0.096509	9.02323e+07
333	1.22823	0.111712	1.61081	1.00571	222.037	977.876	3.95796	1.74354	0.080668	0.112942	0.113887	9.02365e+07
334	3.99219	0.951051	0.256156	0.388889	477.097	107.312	3.03303	1.2985	0.079841	0.058798	0.120744	9.0266e+07
335	0.560661	1.14625	3.61351	0.197598	1105.6	241.732	3.78078	0.502102	0.108449	0.109868	0.04934	9.02963e+07
336	0.65045	0.787087	1.72793	0.287387	509.699	115.732	2	1.38829	0.067191	0.042957	0.101475	9.0304e+07
337	0.9003	0.384985	2.04024	0.736336	486.193	44.1725	3.6997	0.611411	0.078895	0.069437	0.124882	9.04089e+07
338	3.75405	0.303003	0.271772	0.322523	122.479	524.345	2.98198	3.51982	0.083151	0.093672	0.117552	9.04091e+07
339	0.783183	1.55616	2.21201	0.135135	1005.97	0.692959	3.33634	0.181982	0.063999	0.082796	0.082441	9.04637e+07
340	1.37658	2.46577	0.888589	0.506006	1238.25	786.974	2.67267	1.23604	0.121926	0.108331	0.121217	9.05036e+07
341	1.74354	0.33033	0.658258	1.11111	468.171	95.8153	2.64865	0.896396	0.102657	0.064354	0.10443	9.05412e+07
342	0.732432	2.81321	2.36036	0.42012	1126.68	342.824	1.55556	1.57958	0.121453	0.031608	0.119917	9.05532e+07
343	0.338138	0.228829	3.16066	1.25556	430.027	514.535	2.18919	0.443544	0.085397	0.11176	0.101829	9.05634e+07
344	2.36426	0.408408	0.463063	0.412312	260.701	459.413	3.47447	2.65315	0.088471	0.09781	0.098401	9.06052e+07
345	2.48919	1.10721	0.638739	1.04865	1250	709.332	2.06006	2.28619	0.098046	0.124172	0.124645	9.06261e+07
346	1.61471	2.07147	0.627027	0.18979	434.107	260.701	3.51952	2.17688	0.087998	0.014821	0.123345	9.06355e+07
347	0.736336	0.373273	1.47808	1.23213	906.725	25.7866	2.89189	2.05195	0.06329	0.031135	0.119326	9.06424e+07
348	2.74294	0.244444	1.16186	1.00961	840.751	66.2973	3.91291	2.497	0.110696	0.023805	0.081259	9.06568e+07
349	2.38378	0.342042	0.84955	1.87628	1181.15	29.1546	3.07207	1.66156	0.085988	0.069201	0.116015	9.06693e+07
350	0.513814	0.303003	1.94655	0.33033	147.939	88.8438	1.61862	1.97778	0.075112	0.078067	0.110814	9.06727e+07
351	0.455255	0.263964	3.2973	0.103904	39.0696	9.12606	1.86186	0.818318	0.108922	0.076649	0.117434	9.0678e+07
352	0.303003	1.04084	3.96096	0.361562	598.455	13.9582	2.7958	1.19309	0.100529	0.031253	0.092135	9.06938e+07
353	0.841742	2.25886	2.0012	0.287387	592.83	228.417	3	0.412312	0.119207	0.020495	0.122636	9.07185e+07
354	3.4027	0.115616	0.841742	1.31802	430.027	43.3461	1.98498	0.584084	0.123936	0.110696	0.074048	9.07761e+07
355	1.7045	0.997898	0.662162	0.619219	950.563	21.3488	1.81682	0.139039	0.092726	0.112232	0.095682	9.07963e+07
356	0.986186	0.174174	2.53213	0.408408	187.33	62.6454	3.2012	2.17688	0.103839	0.111996	0.084096	9.08018e+07
357	3.14114	1.16186	1.52102	0.139039	996.519	702.665	2.51051	1.603	0.115306	0.022741	0.067073	9.09202e+07
358	3.6955	0.369369	0.326426	0.978378	657.72	519.417	3.32132	3.69159	0.090007	0.015057	0.09048	9.09409e+07
359	3.98829	2.84835	0.521622	0.221021	959.581	189.107	1.6006	3.35976	0.09781	0.075821	0.123463	9.0966e+07
360	1.62252	0.154655	1.07598	0.314715	55.4085	615.65	1.59459	1.61862	0.107504	0.041065	0.115897	9.09814e+07
361	0.529429	0.548949	3.28168	0.662162	840.751	167.261	2.91892	1.72012	0.114597	0.124409	0.097928	9.10031e+07
362	1.45075	0.283483	1.06036	0.943243	1238.25	125.998	2.97297	3.06697	0.05466	0.071211	0.088116	9.10065e+07
363	2.97327	0.634835	1.08378	0.451351	1203.67	42.5352	3.21021	0.584084	0.068255	0.102302	0.11105	9.11364e+07
364	0.615315	1.18138	1.58348	0.365465	383.958	544.529	1.45345	1.91141	0.094618	0.045912	0.12299	9.12047e+07
365	0.244444	0.139039	3.62913	1.95045	260.701	146.548	2.33033	2.55946	0.080668	0.0945	0.124054	9.12308e+07
366	1.22432	0.876877	1.66156	0.435736	722.855	346.077	3.29429	0.556757	0.101356	0.121453	0.091781	9.1233e+07
367	1.71231	0.50991	1.26336	0.322523	1137.37	116.831	3.44144	1.72402	0.04272	0.116961	0.113415	9.12525e+07
368	3.33634	0.267868	0.584084	2.06757	1034.88	621.492	1.85886	0.806607	0.091662	0.095564	0.098874	9.13276e+07
369	3.00841	0.400601	0.58018	0.634835	504.909	362.809	3.06306	1.07598	0.106913	0.067073	0.10573	9.1332e+07
370	2.64144	1.21652	0.634835	0.111712	342.824	137.175	1.99099	3.0006	0.080314	0.091662	0.110223	9.13617e+07
371	1.15796	3.57838	1.45466	0.299099	987.154	676.619	1.6006	2.76246	0.120744	0.0958	0.123109	9.13833e+07
372	2.24715	1.0018	0.822222	0.615315	1025.15	58.0873	3.06306	0.1	0.083151	0.103366	0.116015	9.13934e+07
373	0.728529	1.46637	1.74745	0.26006	696.061	29.4312	1.1952	0.388889	0.104312	0.11838	0.081614	9.14506e+07
374	3.1997	0.666066	0.275676	0.103904	104.314	1159.05	3.24625	1.20871	0.061871	0.084688	0.112587	9.14757e+07
375	0.451351	0.736336	1.84895	1.31411	1054.61	1192.35	2.88889	2.83273	0.068846	0.029598	0.121453	9.15287e+07
376	2.10661	0.209309	1.43123	0.865165	696.061	968.685	2.42943	3.1021	0.078067	0.087525	0.096509	9.15682e+07
377	1.83724	0.607508	0.595796	0.908108	1215.09	856.78	3.90691	2.43844	0.068728	0.074521	0.091426	9.15865e+07
378	1.67327	0.166366	0.306907	3.98438	889.762	398.738	2.42643	2.62583	0.044257	0.022741	0.077831	9.16817e+07
379	2.0988	0.11952	2.1027	0.701201	1192.35	33.9097	1.34835	0.326426	0.10975	0.054778	0.043429	9.1709e+07
380	2.12613	0.466967	0.443544	1.11111	592.83	651.539	1.05405	0.880781	0.07854	0.102184	0.123936	9.1724e+07
381	0.513814	0.303003	1.78649	1.91532	1105.6	65.6742	2.31532	2.31351	0.051114	0.066955	0.110932	9.1742e+07
382	1.30631	1.00571	2.8952	0.228829	1084.91	89.6867	1.41742	2.94985	0.086934	0.072866	0.090007	9.17645e+07
383	0.642643	0.318619	1.54054	0.506006	270.736	64.4455	2.56156	0.435736	0.076767	0.052178	0.086224	9.1788e+07
384	0.521622	1.06817	1.65766	0.443544	702.665	27.8101	3.88288	1.27117	0.058561	0.018013	0.120035	9.17898e+07
385	0.299099	1.29459	3.41441	0.525526	1095.21	122.479	1.16817	2.01682	0.0666	0.124409	0.110223	9.18711e+07
386	3.14505	0.74024	0.326426	0.5997	402.521	779.578	2.72372	3.92973	0.103366	0.032435	0.120862	9.19104e+07
387	3.41832	0.545045	0.537237	0.431832	840.751	251.037	3.85586	2.00901	0.124764	0.021204	0.05265	9.19376e+07
388	1.72793	0.228829	0.767568	0.103904	38.7024	185.569	2.67868	1.54444	0.115424	0.103957	0.082796	9.19414e+07
389	0.361562	2.41892	2.5009	0.103904	495.463	215.835	2.58258	3.72282	0.051705	0.034327	0.106913	9.19415e+07
390	0.798799	0.912012	1.95045	0.158559	172.067	84.7465	4	1.197	0.092963	0.052059	0.115188	9.1959e+07
391	0.447447	0.115616	3.62132	1.80991	306.097	152.189	3.42943	3.92973	0.082678	0.084806	0.113533	9.19838e+07
392	2.34475	0.146847	0.630931	0.701201	106.303	342.824	1.78078	0.424024	0.093199	0.076885	0.124291	9.19854e+07
393	0.658258	1.25946	1.5015	0.111712	205.881	621.492	3.24925	2.65706	0.068965	0.079722	0.119207	9.20405e+07
394	1.18528	1.90751	0.892492	0.627027	1238.25	68.8493	2.30931	2.68438	0.094854	0.077949	0.125	9.20419e+07
395	1.35706	0.896396	0.779279	0.619219	950.563	941.629	1.78078	1.01351	0.081023	0.067664	0.084333	9.21706e+07
396	1.7045	0.619219	0.966667	1.01351	873.115	317.88	3.80781	3.14114	0.086579	0.096746	0.120862	9.21796e+07
397	0.75976	0.373273	2.01682	2.32523	848.728	260.701	1.64565	2.53604	0.100883	0.073693	0.122045	9.23156e+07
398	1.96216	0.185886	1.06426	2.16517	987.154	194.541	2.44144	0.642643	0.080432	0.07523	0.095564	9.24234e+07
399	2.7039	1.26727	0.353754	0.712913	1074.72	906.725	3.62763	2.64534	0.082678	0.013402	0.117079	9.24394e+07
400	2.25886	0.638739	0.66997	0.595796	514.535	268.192	3.24024	1.34144	0.077003	0.055724	0.124764	9.24428e+07
401	2.37598	1.48979	0.646547	0.548949	825.022	90.5376	2.45045	0.388889	0.103721	0.034327	0.11767	9.24924e+07
402	3.26216	0.720721	0.666066	0.513814	987.154	190.901	2.24625	0.18979	0.068137	0.022505	0.113533	9.25108e+07
403	3.12162	0.263964	0.615315	0.103904	47.191	633.34	2.45345	0.154655	0.107149	0.101002	0.087643	9.25651e+07
404	1.23994	3.01622	1.25556	0.310811	1192.35	323.941	3.5976	1.62252	0.09048	0.080314	0.112824	9.25837e+07
405	3.99219	1.03694	0.361562	0.103904	244.025	32.9625	2.88288	1.05646	0.102539	0.09911	0.077594	9.2634e+07
406	1.46637	3.60571	0.775375	0.27958	1250	633.34	1.58859	0.517718	0.10774	0.071211	0.100883	9.26749e+07
407	0.244444	0.275676	3.89069	0.654354	311.933	239.46	1.4024	3.47688	0.066718	0.03279	0.102657	9.27113e+07
408	3.16457	0.107808	0.720721	3.16457	950.563	477.097	2.10811	3.6955	0.08516	0.056433	0.087407	9.27459e+07
409	1.37658	0.790991	0.876877	0.181982	369.726	51.8644	2.69069	0.572372	0.08185	0.114833	0.072275	9.27823e+07
410	3.8009	0.217117	0.244444	2.23934	722.855	158.048	2.7958	0.435736	0.075703	0.08587	0.09048	9.27961e+07
411	3.26997	1.2009	0.291291	0.794895	1238.25	402.521	1.18018	1.96216	0.078422	0.078658	0.102893	9.28467e+07
412	0.556757	0.103904	3.74234	0.271772	68.2022	996.519	3.25526	0.353754	0.080786	0.013638	0.094618	9.29622e+07
413	1.79039	0.533333	0.619219	1.54444	604.132	180.386	3.51652	1.75135	0.123463	0.060335	0.125	9.30595e+07
414	0.912012	0.506006	3.70721	0.283483	549.695	1159.05	2.42943	0.267868	0.097455	0.103603	0.095209	9.31133e+07
415	0.228829	0.150751	3.97267	1.93484	333.249	1064.62	1.04204	0.65045	0.078186	0.015175	0.117198	9.31615e+07
416	3.2036	1.64985	0.299099	0.537237	1005.97	138.476	3.27928	2.5009	0.079368	0.10644	0.122517	9.31726e+07
417	0.318619	0.310811	3.39099	0.318619	156.562	170.45	2.23423	2.17297	0.095918	0.098401	0.077476	9.3194e+07
418	0.377177	0.876877	3.76967	1.23213	1250	13.5683	3.82583	1.0018	0.082087	0.063054	0.120626	9.32325e+07
419	0.744144	0.459159	2.27057	0.474775	1250	534.342	2.32132	0.318619	0.061162	0.121217	0.068255	9.3267e+07
420	0.623123	0.951051	2.86396	0.474775	645.415	97.6421	1.36937	2.90691	0.098164	0.047804	0.111405	9.33012e+07
421	1.1033	0.228829	1.57568	0.373273	352.675	72.8628	2.87387	0.224925	0.104548	0.030307	0.051705	9.33079e+07
422	2.15736	0.248348	4	0.103904	376.775	87.1816	2.91291	0.689489	0.086343	0.077949	0.071211	9.33298e+07
423	2.59459	0.533333	0.474775	1.55616	1203.67	89.6867	2.27327	2.8015	0.105258	0.071092	0.090953	9.3331e+07
424	2.25105	0.673874	0.720721	1.14234	996.519	150.759	2.4955	3.35976	0.097101	0.074284	0.103603	9.33597e+07
425	1.01742	1.21261	2.17297	0.412312	1054.61	495.463	3.54354	1.82162	0.112824	0.062581	0.077713	9.33746e+07
426	0.244444	2.26667	3.51201	0.103904	246.341	65.0569	3.18318	0.474775	0.078186	0.069437	0.110341	9.33842e+07
427	1.13454	3.72673	1.95045	0.135135	1074.72	1.76485	3.00601	0.123423	0.08055	0.015293	0.118498	9.34047e+07
428	4	3.95706	0.404505	0.334234	1181.15	663.961	2.90691	0.150751	0.123463	0.093081	0.114124	9.34478e+07
429	2.1027	2.31351	0.388889	0.131231	406.34	239.46	2.79279	1.38048	0.058325	0.037519	0.124882	9.34556e+07
430	0.310811	0.342042	2.84054	2.56336	1025.15	234.98	1.91892	2.31351	0.074757	0.035863	0.117316	9.34776e+07
431	0.619219	1.0994	1.73574	0.802703	1054.61	263.174	3.79279	0.466967	0.105376	0.113769	0.088471	9.35096e+07
432	0.736336	2.77027	3.1997	0.166366	848.728	49.9419	2.37838	1.99339	0.120744	0.02877	0.10112	9.35281e+07
433	1.03694	0.361562	2.36817	0.619219	670.26	29.1546	3.29429	3.22312	0.096864	0.079841	0.076294	9.35498e+07
434	0.34985	1.13844	2.66877	0.11952	130.848	69.5025	3.92192	3.05135	0.088352	0.104548	0.124645	9.35846e+07
435	3.81261	2.21982	0.396697	0.166366	500.163	253.419	2.99399	2.02462	0.082087	0.12299	0.115543	9.35911e+07
436	0.43964	0.256156	2.96156	0.9003	380.349	244.025	2.03904	3.65255	0.119444	0.088943	0.080195	9.36512e+07
437	1.77868	0.267868	1.72012	0.306907	924.012	1250	3.35435	3.76967	0.08516	0.013993	0.047922	9.36574e+07
438	2.64534	0.103904	0.5997	0.502102	84.7465	779.578	3.33333	2.74685	0.077358	0.013402	0.107504	9.3667e+07
439	0.677778	1.74354	2.52432	0.158559	303.22	941.629	3.06607	3.98438	0.109632	0.101947	0.124882	9.36689e+07
440	3.37928	0.146847	0.267868	1.06817	260.701	996.519	3.8979	0.303003	0.057616	0.019904	0.11436	9.37275e+07
441	1.38048	0.275676	0.568468	2.23153	941.629	11.7763	3.02102	0.111712	0.05005	0.036691	0.114006	9.3763e+07
442	0.369369	2.14565	2.47748	0.295195	565.49	99.5037	2.95495	1.68108	0.092135	0.021204	0.115543	9.38099e+07
443	2.44625	2.0051	0.478679	0.146847	950.563	414.087	1.94595	3.35976	0.040356	0.044612	0.122754	9.38798e+07
444	1.31802	0.1	2.87958	1.57177	924.012	1250	2.1982	0.369369	0.086224	0.049577	0.072866	9.39156e+07
445	0.494294	0.174174	2.27447	3.63303	996.519	898.203	2.31832	2.32132	0.098874	0.101356	0.082796	9.39288e+07
446	0.482583	3.28168	1.9036	0.103904	576.271	173.7	1.36336	3.797	0.065063	0.122163	0.099701	9.40219e+07
447	2.62192	0.127327	2.15345	0.91982	1015.52	30.5642	1.5976	1.68889	0.054778	0.09119	0.122754	9.40704e+07
448	3.44174	3.16847	0.299099	0.11952	391.278	736.637	3.32432	0.287387	0.098401	0.009028	0.112114	9.40723e+07
449	3.42613	0.123423	0.291291	0.576276	52.8532	380.349	3.35135	0.197598	0.109159	0.047331	0.124882	9.40914e+07
450	0.810511	2.41501	1.87237	0.123423	446.581	16.5442	3.06006	3.06697	0.068728	0.116961	0.124172	9.41138e+07
451	0.5997	0.131231	2.41501	1.14625	222.037	110.395	2.04805	3.71892	0.067428	0.100765	0.122754	9.41389e+07
452	0.447447	0.244444	1.84895	3.9961	1250	97.6421	3.5045	3.78138	0.064472	0.065418	0.117907	9.42084e+07
453	0.447447	0.533333	3.35586	3.08258	1250	24.1372	3.41441	2.39159	0.118971	0.063054	0.122636	9.42558e+07
454	1.76697	2.85225	0.970571	0.263964	959.581	898.203	1.7027	1.38048	0.111878	0.12169	0.093081	9.43233e+07
455	0.861261	0.11952	2.21592	2.74685	757.803	149.342	3.99399	2.64144	0.081614	0.074048	0.088589	9.43371e+07
456	0.974474	0.209309	2.58679	0.521622	349.36	251.037	1.39339	1.92703	0.099465	0.113651	0.070738	9.43395e+07
457	0.365465	0.178078	3.58228	0.111712	70.162	38.3387	3.21922	2.65706	0.072511	0.09911	0.060098	9.45389e+07
458	3.39489	0.790991	0.26006	0.724625	750.681	153.633	1.23123	0.513814	0.069792	0.092135	0.111641	9.45734e+07
459	3.75015	2.25105	0.381081	0.146847	889.762	757.803	1.10811	0.303003	0.11105	0.025933	0.052296	9.46596e+07
460	0.537237	3.08258	2.49309	0.131231	709.332	342.824	1.78078	2.0051	0.091662	0.010919	0.097928	9.4663e+07
461	2.21982	1.63423	0.915916	0.263964	959.581	234.98	1.96396	0.447447	0.0958	0.048276	0.085397	9.46971e+07
462	0.638739	0.18979	2.5009	0.236637	44.5916	495.463	1.96697	3.57838	0.115306	0.102302	0.112942	9.471e+07
463	0.841742	1.38048	1.9036	0.123423	153.633	19.6094	3.3964	0.615315	0.124409	0.026406	0.105849	9.47615e+07
464	0.724625	0.193694	1.38438	1.64595	418.016	83.95	3.59159	3.66036	0.085988	0.026997	0.093081	9.47639e+07
465	2.01291	0.158559	0.74024	3.8048	509.699	1192.35	2.58258	1.18528	0.111523	0.119326	0.116488	9.48155e+07
466	0.638739	0.373273	2.16907	1.57958	581.739	410.195	1.44144	0.888589	0.095445	0.098756	0.112469	9.48571e+07
467	1.7006	1.03694	1.4039	0.416216	1192.35	6.25522	3.18919	0.310811	0.105967	0.081732	0.069556	9.48729e+07
468	0.498198	1.4	2.5985	0.736336	1181.15	93.1391	3.09009	2.49309	0.072275	0.117079	0.124409	9.4879e+07
469	0.299099	0.75976	2.69219	0.34985	438.226	19.2426	1.51351	0.357658	0.048276	0.119207	0.122754	9.48843e+07
470	0.326426	0.322523	3.92583	1.02132	1084.91	24.8308	1.48348	2.7039	0.070265	0.086934	0.07523	9.48848e+07
471	0.478679	2.23934	2.21592	0.107808	178.691	76.3855	3.27628	0.373273	0.120035	0.050759	0.119207	9.49265e+07
472	0.818318	1.56006	1.35315	0.724625	959.581	801.978	1.20721	0.970571	0.119207	0.085042	0.123463	9.50255e+07
473	0.287387	1.63423	3.86727	0.123423	342.824	906.725	2.9009	0.127327	0.071092	0.104548	0.114124	9.50307e+07
474	0.943243	1.13063	1.87628	0.498198	1148.16	78.5803	3.81682	3.57057	0.077358	0.12299	0.100529	9.51737e+07
475	0.299099	1.74745	3.14114	0.103904	306.097	2.64881	1.95195	0.162462	0.05466	0.054187	0.124882	9.52296e+07
476	0.627027	0.244444	1.36096	0.541141	141.116	146.548	3.7958	3.91411	0.077949	0.12169	0.103957	9.52422e+07
477	0.463063	0.224925	2.96937	0.127327	37.2678	317.88	1.48348	0.572372	0.076885	0.083033	0.10975	9.52601e+07
478	0.498198	0.396697	1.93484	1.82553	832.85	205.881	2.70571	2.96547	0.082441	0.123581	0.106085	9.52851e+07
479	3.14505	0.267868	0.947147	0.767568	915.328	156.562	3.07508	1.58739	0.090835	0.11767	0.068373	9.53174e+07
480	1.09159	0.142943	1.18138	1.77868	968.685	6.02336	3.8018	0.384985	0.059271	0.110577	0.081023	9.53248e+07
481	0.244444	0.103904	3.33243	0.814414	122.479	270.736	2.28529	3.78138	0.060216	0.101356	0.108686	9.53533e+07
482	0.42012	3.39099	3.34414	0.103904	394.991	645.415	1.16817	1.66937	0.088352	0.078186	0.115779	9.5379e+07
483	1.5015	1.25165	0.482583	0.736336	1226.61	736.637	3.85586	3.89459	0.051586	0.092845	0.11436	9.53823e+07
484	1.68889	1.26336	1.84895	0.127327	1034.88	398.738	1.62162	2.71171	0.108449	0.072038	0.035627	9.53983e+07
485	1.29459	0.630931	0.787087	0.162462	117.939	1181.15	3.75375	1.93484	0.097455	0.009501	0.107504	9.53998e+07
486	1.7045	0.970571	0.654354	0.502102	1238.25	2.67394	2.89189	0.103904	0.057852	0.092963	0.096273	9.54032e+07
487	3.26607	0.17027	0.303003	1.08769	187.33	114.645	1.76276	0.142943	0.098401	0.081969	0.108686	9.54282e+07
488	3.55496	0.50991	0.486486	0.623123	709.332	173.7	1.79279	0.26006	0.06128	0.117434	0.112942	9.54664e+07
489	3.41051	2.24715	0.50991	0.107808	544.529	79.3259	1.36336	1.58348	0.112232	0.10242	0.107031	9.54814e+07
490	1.7982	0.927628	0.755856	0.451351	534.342	1215.09	3.43243	2.92643	0.076885	0.023214	0.112351	9.54906e+07
491	3.43784	1.50541	0.373273	0.217117	369.726	627.388	2.54655	0.607508	0.07523	0.112705	0.117789	9.55902e+07
492	2.02072	0.103904	0.630931	2.05976	317.88	689.519	2.55856	3.87507	0.120508	0.115543	0.078304	9.5597e+07
493	3.81261	0.224925	0.291291	2.21982	609.864	123.641	3.96396	1.31411	0.027928	0.026288	0.117316	9.56112e+07
494	0.705105	0.166366	1.82162	1.55616	317.88	463.771	3.82583	3.98829	0.068373	0.069674	0.125	9.56591e+07
495	1.47808	1.18919	0.552853	0.217117	251.037	1250	3.96997	2.93423	0.074639	0.115543	0.125	9.58186e+07
496	1.02132	2.08318	0.908108	0.135135	283.825	172.067	1.997	0.627027	0.083978	0.017067	0.119562	9.58501e+07
497	0.427928	0.369369	2.98108	0.630931	251.037	23.6857	3.97598	2.01682	0.07925	0.072393	0.115424	9.58551e+07
498	0.912012	0.162462	3.94144	1.24384	1226.61	65.0569	1.32132	3.54324	0.066837	0.125	0.08587	9.59169e+07
499	0.724625	1.01742	2.34865	0.131231	273.305	34.2314	3.42943	0.623123	0.080668	0.090835	0.086579	9.5951e+07
500	0.435736	0.357658	3.58228	1.44294	463.771	333.249	3.52553	1.97387	0.124527	0.007018	0.10112	9.60098e+07
501	0.646547	0.111712	1.49369	3.0982	294.751	53.8609	3.70571	1.00571	0.104666	0.107267	0.107504	9.6016e+07
502	0.373273	0.947147	2.76246	1.25946	1116.09	39.8145	3.60661	0.84955	0.107385	0.072629	0.109986	9.60702e+07
503	0.923724	0.525526	1.37267	1.92312	801.978	881.399	3.07508	0.755856	0.094736	0.067428	0.123463	9.60776e+07
504	2.74294	0.318619	0.619219	0.978378	633.34	59.1948	3.4985	1.0994	0.082087	0.072393	0.08516	9.61751e+07
505	3.02012	0.814414	0.252252	0.630931	459.413	297.548	2.51952	2.17297	0.071447	0.059862	0.124291	9.61934e+07
506	0.486486	3.6955	1.86457	0.111712	524.345	228.417	1.65165	3.91021	0.081259	0.106676	0.097573	9.62496e+07
507	1.26336	0.342042	0.658258	2.54775	1095.21	128.4	2.94895	3.2036	0.069201	0.078186	0.106203	9.62845e+07
508	1.5991	0.123423	1.0994	3.2036	587.258	283.825	2.76877	1.64985	0.118025	0.043311	0.077358	9.64683e+07
509	1.62643	0.537237	1.01351	0.232733	265.671	92.2637	3.24925	1.07988	0.07062	0.109513	0.093909	9.6515e+07
510	1.59519	0.267868	3.1997	0.115616	722.855	1137.37	2.64565	0.775375	0.073102	0.063881	0.042129	9.65391e+07
511	0.841742	0.103904	1.64985	1.2048	129.619	13.4408	3.24324	0.947147	0.093199	0.124527	0.106794	9.66082e+07
512	0.463063	1.61471	1.77868	0.888589	1159.05	1137.37	2.7027	0.412312	0.085279	0.057616	0.119326	9.66694e+07
513	1.41562	0.74024	0.552853	0.552853	570.855	534.342	2.4985	1.44685	0.059862	0.008437	0.107858	9.68485e+07
514	3.6994	0.794895	0.334234	1.28679	779.578	683.039	2.28228	0.267868	0.095209	0.03811	0.123936	9.69252e+07
515	3.86727	1.11111	0.486486	0.502102	1250	1203.67	2.5976	0.517718	0.096509	0.093554	0.071684	9.70274e+07
516	0.283483	0.658258	3.1997	0.814414	509.699	524.345	3.45646	1.38048	0.090598	0.079368	0.11767	9.70315e+07
517	0.552853	0.962763	3.44955	0.396697	1044.7	94.9148	2.67267	3.14505	0.050523	0.014584	0.124645	9.70494e+07
518	1.15015	0.154655	1.07988	0.556757	101.401	178.691	1.75075	1.70841	0.069674	0.083742	0.116607	9.70702e+07
519	0.705105	1.37267	2.07147	0.431832	1015.52	598.455	1.60661	2.35255	0.07322	0.069319	0.094145	9.71229e+07
520	1.23994	1.62252	1.00571	0.568468	1105.6	83.95	3.43844	2.48529	0.072629	0.04272	0.111405	9.71327e+07
521	0.361562	1.23994	2.68048	0.17027	164.132	17.0196	1.53754	0.107808	0.107149	0.072393	0.122281	9.71498e+07
522	0.888589	0.837838	0.915916	0.814414	1238.25	609.864	3.08709	1.04084	0.054542	0.065773	0.097219	9.72932e+07
523	2.8015	0.135135	0.705105	2.83273	663.961	153.633	3.70871	2.33303	0.122399	0.112351	0.070974	9.7367e+07
524	0.236637	0.283483	3.64474	0.993994	633.34	1192.35	2.00901	3.07868	0.050168	0.039055	0.092017	9.74279e+07

## Sheet: Step_PhlF
	Kd_S19	Kcat_S19	RiboJ_Kcat_mRNA_PhlF	deg_mRNA_PhlF	N_PhlF	Kd_S19_PhlF	Kcat_mRNA_(dark)deGFP	deg_mRNA_(dark)deGFP	Kcat_S70	Kcat_mRNA_S19	deg_mRNA_S19	score
0	1170.05	3.51592	0.217117	0.082323	3.21622	232.772	3.98829	0.118734	0.369369	0.166366	0.117079	4.89732e+07
1	1064.62	2.61021	0.174174	0.06991	2.04505	709.332	3.96487	0.112824	0.103904	0.662162	0.12299	4.99154e+07
2	1181.15	1.52493	0.181982	0.125	2.14414	1192.35	3.98438	0.116843	0.158559	0.837838	0.118616	5.18961e+07
3	1250	3.21922	2.07538	0.105258	2.41742	1250	2.26667	0.114006	0.107808	1.00961	0.115188	5.27062e+07
4	1116.09	1.76306	0.365465	0.0082	3.11111	621.492	3.55496	0.108331	0.127327	0.787087	0.101829	5.3113e+07
5	376.775	1.27117	1.7045	0.053478	3.6036	1181.15	3.81652	0.105258	0.248348	0.193694	0.11507	5.35026e+07
6	339.602	2.24715	0.619219	0.078777	2.18919	349.36	3.50811	0.072393	0.123423	0.178078	0.121335	5.38888e+07
7	1250	3.8009	2.04805	0.099347	3.87087	639.349	3.10601	0.105021	0.17027	0.26006	0.077949	5.415e+07
8	702.665	2.43063	1.32583	0.099701	3.72072	1203.67	1.75135	0.115779	0.275676	0.408408	0.112469	5.41723e+07
9	539.411	2.44625	0.318619	0.063408	3.92492	410.195	3.31291	0.09379	0.107808	0.26006	0.086461	5.4513e+07
10	560.175	2.8991	1.41562	0.116607	2.91592	1181.15	3.71111	0.070738	0.107808	0.193694	0.110459	5.45318e+07
11	689.519	1.26727	1.0018	0.121453	3.3003	722.855	3.12553	0.109277	0.217117	0.50991	0.11105	5.45985e+07
12	924.012	3.85165	0.115616	0.031962	2.8018	421.982	2.66096	0.08256	0.135135	0.256156	0.089535	5.47751e+07
13	1250	2.01291	0.627027	0.050404	3.98198	794.441	2.32523	0.082087	1.40781	0.103904	0.110105	5.50885e+07
14	1238.25	3.15285	0.412312	0.102302	3.36036	1226.61	1.30631	0.109041	0.205405	0.935435	0.097455	5.51307e+07
15	696.061	1.1033	0.314715	0.057261	2.05405	621.492	3.93363	0.073339	0.217117	0.373273	0.113415	5.5619e+07
16	1148.16	1.85285	0.384985	0.084451	3.95195	270.736	1.77868	0.119562	0.123423	2.25495	0.124172	5.56596e+07
17	1170.05	1.87237	0.107808	0.052532	3.08408	425.985	1.81381	0.079131	0.103904	1.69279	0.119326	5.61572e+07
18	1084.91	1.02132	0.705105	0.049577	2.33333	1192.35	3.10991	0.103484	0.943243	0.26006	0.111405	5.62393e+07
19	1084.91	1.99339	1.66937	0.086343	3.32432	1226.61	1.53664	0.106676	1.72793	0.146847	0.123227	5.63604e+07
20	825.022	2.81321	0.345946	0.010092	3.48348	663.961	1.32973	0.114715	0.521622	0.318619	0.123227	5.64628e+07
21	772.251	3.48468	0.17027	0.098992	3.93694	696.061	1.16967	0.097928	0.127327	0.771471	0.102066	5.68635e+07
22	1084.91	1.25165	0.681682	0.056079	1.96096	406.34	3.46907	0.120981	0.373273	0.506006	0.121926	5.71044e+07
23	1238.25	2.72342	0.127327	0.059152	3.2012	1238.25	1.11111	0.103957	2.07147	0.142943	0.124291	5.77461e+07
24	604.132	1.10721	3.47688	0.075585	3.66066	736.637	3.34414	0.073457	0.115616	0.677778	0.125	5.78917e+07
25	689.519	1.21652	0.459159	0.060571	3.07508	113.567	3.85946	0.125	0.123423	1.0018	0.112232	5.81942e+07
26	1238.25	0.806607	0.521622	0.05005	3.19219	987.154	3.9961	0.084333	0.174174	1.2009	0.114833	5.8284e+07
27	1148.16	2.30571	2.25495	0.12299	3.5045	716.062	1.4	0.106322	0.400601	0.630931	0.1237	5.85244e+07
28	881.399	0.5997	0.310811	0.014939	2.45946	1250	3.98438	0.085279	0.627027	0.34985	0.124172	5.90035e+07
29	1170.05	2.78589	0.427928	0.05005	3.48649	889.762	2.12222	0.060216	0.412312	0.162462	0.088234	5.90364e+07
30	873.115	1.08378	0.701201	0.040119	2.97898	1054.61	2.21201	0.079131	0.43964	0.451351	0.119917	5.91406e+07
31	490.806	1.28288	0.107808	0.076412	2.87988	450.818	1.86847	0.104194	0.252252	0.630931	0.116843	5.91844e+07
32	825.022	0.993994	1.07988	0.106322	3.66667	1238.25	2.53604	0.102539	0.545045	0.404505	0.099701	5.92859e+07
33	414.087	1.57177	1.6967	0.088234	3.36336	898.203	1.91922	0.106913	0.303003	0.213213	0.075467	5.9319e+07
34	915.328	3.76577	2.01291	0.075703	3.07508	1095.21	1.17748	0.076767	0.115616	0.790991	0.104785	5.94693e+07
35	529.32	2.02462	1.07207	0.055251	2.65465	1074.72	1.83724	0.07062	0.127327	0.447447	0.089889	5.96155e+07
36	1054.61	3.74234	0.185886	0.115897	2.003	987.154	2.05976	0.048749	0.263964	0.17027	0.106676	5.96828e+07
37	1005.97	2.35646	1.3961	0.072866	3.36637	924.012	1.62252	0.094263	0.345946	0.310811	0.076176	5.97072e+07
38	1226.61	1.20871	2.0051	0.080077	3.03303	676.619	3.85165	0.08587	0.131231	0.689489	0.07062	5.99407e+07
39	468.171	1.21261	1.27117	0.093199	2.17718	1159.05	2.82883	0.082441	0.158559	0.338138	0.082796	5.99601e+07
40	317.88	1.08378	2.42282	0.046621	3.85285	1250	2.06757	0.07322	0.662162	0.111712	0.122872	6.0125e+07
41	1181.15	0.931532	1.07207	0.03409	2.14414	915.328	3.37928	0.119326	0.568468	0.435736	0.09781	6.02028e+07
42	881.399	0.9003	2.03634	0.110341	3.66967	1238.25	2.23153	0.082323	0.408408	0.744144	0.124764	6.02574e+07
43	504.909	2.47357	0.287387	0.110341	1.87087	1250	0.896396	0.106203	0.217117	0.790991	0.121335	6.02618e+07
44	1084.91	2.13003	0.353754	0.119089	2.79279	565.49	1.84895	0.107504	0.303003	0.400601	0.061517	6.04474e+07
45	463.771	1.52883	0.1	0.096509	2.54054	977.876	1.54835	0.12169	1.58739	0.1	0.113178	6.05647e+07
46	234.98	0.857357	0.822222	0.061635	3.98498	987.154	2.53994	0.111523	0.353754	0.236637	0.118971	6.07842e+07
47	750.681	0.954955	0.986186	0.124645	3.15015	327.014	2.92252	0.12169	0.11952	1.41952	0.091426	6.09854e+07
48	750.681	0.564565	0.103904	0.118143	1.3003	873.115	3.84384	0.087761	1.43514	0.135135	0.107385	6.10488e+07
49	1137.37	2.13003	1.87237	0.097219	3.72372	524.345	2.83664	0.058207	0.162462	0.482583	0.12299	6.11225e+07
50	840.751	3.44955	0.388889	0.111523	2.62162	817.268	0.966667	0.079841	0.763664	0.139039	0.090126	6.13164e+07
51	729.714	0.595796	3.64084	0.113651	3.51652	1159.05	3.9961	0.124527	0.408408	0.630931	0.101829	6.14164e+07
52	743.626	3.65255	0.181982	0.046503	2.57658	1015.52	0.716817	0.098874	0.767568	0.185886	0.084806	6.14367e+07
53	1192.35	1.31021	3.6955	0.059862	3.4024	689.519	3.96877	0.065891	0.43964	0.236637	0.107504	6.17261e+07
54	743.626	0.755856	3.49249	0.095209	3.91592	1159.05	3.59399	0.053123	0.275676	0.326426	0.105258	6.19117e+07
55	1074.72	0.623123	0.611411	0.120744	3.82282	203.946	2.98108	0.101711	2.63754	0.193694	0.125	6.21939e+07
56	128.4	0.693393	1.15405	0.123581	3.65165	840.751	2.76637	0.072866	0.131231	0.252252	0.111641	6.22043e+07
57	794.441	1.16967	1.87628	0.063763	3.23724	898.203	3.60571	0.120035	0.18979	0.384985	0.053833	6.22182e+07
58	352.675	0.716817	1.73964	0.101238	2.18318	1250	3.09429	0.084924	0.790991	0.103904	0.087998	6.22759e+07
59	1105.6	2.04805	0.232733	0.100529	1.74775	906.725	1.04865	0.115306	0.529429	0.771471	0.114479	6.23317e+07
60	702.665	2.93814	0.435736	0.051468	3.72372	1238.25	0.689489	0.074757	1.38048	0.146847	0.121453	6.24142e+07
61	696.061	3.68769	3.05525	0.118734	3.93694	1250	0.658258	0.058561	0.103904	1.15015	0.121572	6.25455e+07
62	772.251	1.29069	0.572372	0.118734	3.12913	898.203	1.47027	0.104785	0.58018	0.560661	0.124882	6.26247e+07
63	581.739	1.45466	0.232733	0.057143	2.32432	463.771	1.23994	0.08717	0.178078	1.21261	0.125	6.28104e+07
64	105.304	0.435736	0.310811	0.009146	2.96096	1015.52	3.98048	0.089062	0.103904	0.424024	0.11637	6.29343e+07
65	941.629	0.865165	0.630931	0.049695	2.64865	996.519	3.54715	0.09379	1.42342	0.135135	0.115188	6.30648e+07
66	1215.09	3.83604	0.107808	0.08386	3.08408	1250	0.502102	0.104548	0.342042	1.3024	0.109277	6.33052e+07
67	657.72	0.529429	2.74294	0.096509	2.53153	716.062	3.67988	0.072748	0.256156	0.595796	0.101947	6.37129e+07
68	924.012	0.591892	3.25826	0.12169	3.5976	898.203	3.01622	0.07393	0.103904	2.81321	0.113651	6.37687e+07
69	1025.15	0.545045	0.552853	0.123936	2.40841	898.203	3.96487	0.102775	0.427928	0.5997	0.087052	6.39672e+07
70	391.278	1.13454	0.373273	0.057734	1.6036	627.388	1.86847	0.063763	0.166366	0.431832	0.10112	6.40102e+07
71	832.85	0.861261	0.103904	0.116488	3.07207	32.9625	2.5009	0.08516	0.103904	1.73574	0.087761	6.40422e+07
72	180.386	3.06306	0.537237	0.063172	3.8018	722.855	0.681682	0.060098	0.181982	0.174174	0.085515	6.44293e+07
73	291.981	3.14114	0.545045	0.110814	3.34535	786.974	0.529429	0.079368	0.11952	1.0018	0.118853	6.45173e+07
74	570.855	2.47748	2.02462	0.075821	3.41742	1159.05	1.00571	0.102302	0.158559	1.0018	0.122517	6.45199e+07
75	213.807	3.16066	0.681682	0.120862	3.63063	455.095	0.595796	0.049104	0.111712	0.361562	0.118498	6.4622e+07
76	1226.61	1.95826	0.11952	0.124172	1.52252	425.985	0.794895	0.067901	0.11952	3.46907	0.124645	6.46341e+07
77	996.519	0.993994	0.299099	0.089416	3.85886	794.441	1.93093	0.106913	0.84955	0.416216	0.087643	6.4801e+07
78	987.154	0.42012	0.127327	0.101829	3.91291	1250	3.98438	0.091662	1.05646	0.396697	0.10573	6.49801e+07
79	1126.68	1.26727	0.146847	0.012574	3.78979	1238.25	1.32192	0.063172	0.111712	2.58288	0.110814	6.50613e+07
80	446.581	2.57117	0.103904	0.118262	2.61862	534.342	1.0018	0.037873	0.361562	0.142943	0.124645	6.51744e+07
81	932.779	0.43964	0.146847	0.03078	3.33934	387.601	3.52763	0.064827	0.388889	0.701201	0.108213	6.53228e+07
82	74.2519	2.98108	0.103904	0.079604	3.03303	906.725	0.58018	0.097101	0.181982	0.162462	0.096273	6.53565e+07
83	81.6052	0.630931	2.73123	0.046385	3.98799	1250	2.62973	0.094973	0.107808	0.33033	0.122636	6.53673e+07
84	864.909	2.11832	0.236637	0.084096	2.55556	366.251	0.857357	0.110459	0.103904	3.69159	0.116607	6.53681e+07
85	1116.09	2.08318	1.68889	0.050523	1.82583	1170.05	1.48198	0.054424	0.111712	1.41171	0.125	6.54632e+07
86	1005.97	1.91922	0.11952	0.117079	2.60661	56.4649	1.73964	0.068492	0.322523	0.314715	0.08055	6.58078e+07
87	1250	0.638739	0.34985	0.111168	3.91592	402.521	2.25105	0.058207	0.201502	1.91141	0.117789	6.58589e+07
88	129.619	2.2979	0.587988	0.102657	2.07508	645.415	0.74024	0.057379	0.162462	0.228829	0.117434	6.60556e+07
89	1074.72	0.9003	1.33363	0.045084	3.84985	757.803	2.48529	0.100529	0.541141	0.416216	0.077594	6.64682e+07
90	1064.62	1.11502	1.37267	0.122872	1.18619	1215.09	1.85285	0.054778	0.338138	0.716817	0.122281	6.65289e+07
91	226.27	0.474775	0.213213	0.0958	2.07808	306.097	3.5979	0.075585	0.654354	0.103904	0.090835	6.6614e+07
92	349.36	2.68438	0.185886	0.066955	3.9039	1238.25	0.826126	0.082205	0.1	0.658258	0.079013	6.67894e+07
93	621.492	3.97267	0.306907	0.063881	3.7988	1250	0.33033	0.061635	0.275676	0.954955	0.118616	6.69042e+07
94	1159.05	1.21652	1.47417	0.070738	2.62162	1238.25	1.47808	0.040356	0.181982	1.18919	0.11105	6.69914e+07
95	786.974	0.345946	1.44685	0.029361	3.48949	495.463	3.96096	0.051705	0.75976	0.338138	0.11436	6.70084e+07
96	544.529	3.22703	0.299099	0.115779	2.71772	817.268	0.435736	0.052414	0.205405	0.837838	0.117907	6.71106e+07
97	924.012	0.50991	1.42733	0.093436	3.63964	1015.52	3.33243	0.114479	2.30961	0.201502	0.101829	6.73014e+07
98	74.2519	1.82943	0.798799	0.092963	2.74775	1250	0.869069	0.069437	0.142943	0.127327	0.084688	6.75898e+07
99	615.65	2.84054	0.486486	0.10573	2.20721	736.637	0.728529	0.07854	0.381081	0.404505	0.104075	6.76443e+07
100	663.961	0.451351	2.46967	0.096155	3.96096	549.695	3.0045	0.074639	2.94595	0.103904	0.124645	6.76779e+07
101	120.187	0.865165	0.798799	0.091071	2.54655	1250	1.47417	0.067901	0.107808	0.478679	0.119798	6.76975e+07
102	1215.09	1.95826	0.794895	0.121926	2.84985	794.441	0.837838	0.079486	0.915916	0.365465	0.085279	6.77181e+07
103	1250	3.66036	0.166366	0.024987	2.73273	1238.25	0.720721	0.038819	0.365465	0.396697	0.12169	6.77567e+07
104	239.46	2.78979	0.915916	0.046503	2.97598	1250	0.65045	0.047567	0.135135	0.342042	0.121335	6.77642e+07
105	683.039	0.474775	0.17027	0.120862	1.65165	278.515	3.35195	0.095682	0.17027	1.51321	0.09379	6.80466e+07
106	676.619	1.02132	0.224925	0.121217	1.62162	709.332	2.04024	0.076412	0.736336	0.166366	0.083978	6.80527e+07
107	434.107	0.771471	0.798799	0.06128	3.98498	576.271	2.1964	0.063408	0.154655	0.568468	0.071211	6.80882e+07
108	1005.97	0.463063	0.728529	0.070738	3.65165	500.163	3.35976	0.074994	0.353754	0.775375	0.083624	6.81826e+07
109	1215.09	0.529429	0.986186	0.094027	3.08408	1238.25	2.62192	0.068255	0.548949	0.822222	0.120508	6.8357e+07
110	509.699	0.478679	3.51201	0.086343	3.58859	873.115	3.28559	0.094263	0.693393	0.314715	0.105612	6.86394e+07
111	856.78	0.427928	2.06366	0.06731	2.36937	1192.35	3.7033	0.109513	0.209309	2.28619	0.119917	6.87567e+07
112	495.463	0.884685	0.720721	0.098164	2.94595	924.012	1.90751	0.113651	0.318619	0.677778	0.084215	6.8765e+07
113	1116.09	0.720721	0.107808	0.011511	3.52553	915.328	2.71171	0.123463	0.291291	1.2009	0.075939	6.88912e+07
114	832.85	0.486486	0.146847	0.023214	3.55856	1215.09	3.60571	0.053242	0.560661	0.338138	0.111405	6.89039e+07
115	133.343	0.537237	0.27958	0.056906	3.67568	539.411	2.4033	0.07523	0.267868	0.217117	0.111287	6.89298e+07
116	996.519	0.42012	0.427928	0.119444	3.95195	387.601	3.31291	0.057852	0.865165	0.291291	0.088825	6.89363e+07
117	54.3719	0.451351	0.244444	0.108449	3.44144	639.349	4	0.105376	0.146847	0.154655	0.123345	6.90351e+07
118	996.519	2.21201	0.111712	0.048749	1.66667	54.3719	1.85676	0.04674	0.771471	0.107808	0.124054	6.90647e+07
119	950.563	0.548949	0.209309	0.120862	1.39039	1148.16	2.83664	0.103248	0.162462	2.61021	0.088589	6.95641e+07
120	663.961	0.459159	0.103904	0.051232	3.46547	1250	2.65706	0.072629	2.72733	0.115616	0.11507	6.96248e+07
121	1250	0.470871	0.131231	0.103484	1.07508	161.061	3.87507	0.085988	0.11952	2.6961	0.082441	6.96688e+07

## Sheet: Database
	Kcat_S19	Kcat_S70	Kcat_mRNA_(dark)deGFP	Kcat_mRNA_(dark)mmCherry	Kcat_mRNA_CymR	Kcat_mRNA_PhlF	Kcat_mRNA_S19	Kcat_mRNA_TetR	Kd_S19	Kd_S19_CymR	Kd_S19_PhlF	Kd_S19_TetR	N_CymR	N_PhlF	N_TetR	RiboJ_Kcat_mRNA_CymR	RiboJ_Kcat_mRNA_PhlF	RiboJ_Kcat_mRNA_TetR	deg_mRNA_(dark)deGFP	deg_mRNA_(dark)mmCherry	deg_mRNA_CymR	deg_mRNA_PhlF	deg_mRNA_S19	deg_mRNA_TetR	score
0	0.642643	0.427928	1.34925	0.408408	0.240541	1.72402	0.103904	0.267868	185.569	1.76485	278.515	21.7559	2.09309	4	1.28529	0.607508	2.34865	2.903	0.045321	0.048631	0.062817	0.05667	0.077122	0.02948	109718
1	1.82162	0.962763	0.498198	0.427928	0.263964	1.61081	0.174174	0.252252	627.388	5.32753	848.728	22.5933	3.93694	2.91892	1.51051	1.05646	2.78979	2.37207	0.037637	0.124172	0.118262	0.056906	0.11838	0.096509	110963
2	1.40781	1.12282	1.12282	0.162462	0.884685	1.93093	0.103904	0.217117	369.726	43.7574	848.728	23.6857	2.01502	3.87387	1.10811	2.69219	2.75856	2.51261	0.11507	0.06861	0.013402	0.058207	0.088707	0.06861	111596
3	0.630931	0.236637	1.43123	0.615315	0.291291	1.63033	0.11952	0.303003	187.33	1.11111	192.712	21.7559	2.96697	3.93994	1.25225	0.705105	2.25105	2.8015	0.028889	0.05265	0.088471	0.057616	0.076531	0.02747	114238
4	1.2985	0.943243	1.12673	0.228829	0.689489	1.26727	0.115616	0.228829	373.233	40.5735	772.251	22.5933	2.0961	3.81982	1.03303	2.74685	2.93033	2.48529	0.103957	0.066955	0.01553	0.06199	0.090244	0.070501	114955
5	0.498198	0.252252	2.47748	0.646547	0.107808	1.04475	0.939339	0.103904	987.154	1.81556	161.061	3.5833	2.32132	3.75676	1.02402	0.314715	1.7982	1.00961	0.060808	0.038937	0.007018	0.048513	0.091781	0.052532	114978
6	0.65045	0.443544	1.41562	0.470871	0.150751	1.40781	0.27958	0.178078	228.417	1.25623	273.305	19.6094	2.26727	3.57357	1.25826	0.541141	1.88799	2.17297	0.072156	0.041302	0.093318	0.068255	0.123227	0.028061	115131
7	0.642643	0.303003	1.43514	0.634835	0.34985	1.58348	0.158559	0.463063	205.881	0.992078	234.98	27.5487	2.37838	3.99399	1.06607	0.642643	2.2042	3.02793	0.040829	0.047094	0.096391	0.055488	0.094381	0.025933	115256
8	0.521622	0.365465	1.41171	0.498198	0.381081	1.35315	0.103904	0.295195	175.348	1.1983	207.835	18.5293	1.95195	3.92793	1.35435	0.779279	2.05586	2.96547	0.036809	0.045084	0.086106	0.058916	0.068846	0.030544	117950
9	1.60691	0.91982	0.709009	0.338138	0.576276	0.533333	0.11952	0.224925	576.271	54.3719	1054.61	57.5414	3.17718	3.46246	2.78679	2.72342	2.27057	2.21982	0.068728	0.113415	0.01553	0.037519	0.063408	0.035391	118208
10	0.591892	0.463063	1.43514	0.451351	0.388889	1.50931	0.103904	0.392793	180.386	1.68346	265.671	21.7559	3.69369	3.93393	1.1982	0.763664	2.39159	2.92252	0.04804	0.047922	0.095445	0.057734	0.076531	0.031253	118408
11	1.93874	0.880781	0.533333	0.525526	0.26006	1.48979	0.166366	0.252252	598.455	4.36923	848.728	22.5933	2.9039	2.89189	1.57958	1.0955	2.73123	2.91081	0.040119	0.124527	0.117316	0.055251	0.119089	0.098756	118462
12	1.42733	0.892492	0.736336	0.447447	0.974474	0.837838	0.197598	0.256156	657.72	41.7394	1025.15	51.8644	2.43844	2.26727	2.38739	2.31742	1.88018	3.55496	0.074639	0.115188	0.019549	0.021795	0.06329	0.051941	118555
13	0.744144	0.435736	1.27507	0.451351	0.232733	1.28679	0.103904	0.357658	251.037	1.56097	251.037	27.2898	2.77177	3.997	1.34835	0.724625	2.07928	2.83664	0.040829	0.05135	0.086224	0.053478	0.070974	0.035391	118903
14	1.06036	0.927628	0.384985	0.369369	0.248348	0.966667	0.342042	0.185886	840.751	4.01324	702.665	24.1372	1.84084	4	1.21922	0.958859	1.7006	1.82943	0.02546	0.088116	0.086816	0.032553	0.074639	0.046621	119306
15	1.59519	1.0955	0.931532	0.322523	0.705105	0.904204	0.303003	0.345946	1015.52	56.4649	840.751	68.8493	3.26727	2.61562	2.6036	3.12162	1.96607	3.92583	0.113651	0.112824	0.01754	0.038819	0.085988	0.053242	119421
16	0.658258	0.502102	1.02523	0.482583	0.373273	1.6967	0.178078	0.287387	438.226	2.64881	689.519	60.3234	2.09309	2.55556	2.02402	1.13844	3.83213	3.32072	0.03811	0.05336	0.080786	0.044493	0.057852	0.009501	119893
17	1.52102	0.99009	0.521622	0.525526	0.435736	1.26727	0.158559	0.178078	500.163	5.03407	764.993	16.2347	2.00901	3.06306	1.63363	1.33363	2.87177	2.20811	0.037164	0.12169	0.120626	0.055133	0.121808	0.09379	119948
18	1.63423	0.474775	1.02132	0.75976	0.966667	2.60631	0.103904	0.459159	459.413	11.8881	544.529	50.8941	2.83183	4	1.75976	1.84114	3.8048	3.71502	0.042484	0.101593	0.03208	0.060689	0.078895	0.028416	119990
19	1.84114	1.02913	0.404505	0.271772	0.314715	0.908108	0.240541	0.185886	941.629	4.58046	779.578	32.6527	1.92492	4	1.14114	1.08769	1.58739	1.94655	0.028416	0.090953	0.089889	0.027943	0.117552	0.042011	120285
20	0.638739	0.466967	0.892492	0.27958	0.384985	1.45856	0.146847	0.381081	178.691	1.69943	306.097	34.2314	1.96997	3.69369	1.21922	0.783183	2.14565	2.87958	0.040592	0.032435	0.097573	0.063881	0.076058	0.031253	120297
21	1.41171	0.377177	1.06036	0.681682	0.888589	2.38769	0.107808	0.283483	383.958	10.0298	554.911	41.7394	2.33033	3.96396	1.75676	1.65766	3.73063	3.6018	0.042484	0.066955	0.029007	0.063645	0.073575	0.021795	120303
22	1.88018	0.802703	0.584084	0.49039	0.248348	1.28679	0.205405	0.244444	663.961	5.13005	772.251	22.5933	3.60661	2.18919	1.31532	1.13844	2.77808	2.35255	0.043666	0.120862	0.119326	0.05667	0.116488	0.087288	120839
23	1.45466	0.443544	1.02132	0.5997	0.954955	2.48919	0.111712	0.299099	323.941	6.74607	477.097	47.191	1.86486	3.62462	1.79279	1.67327	3.21141	3.98048	0.04473	0.066718	0.042838	0.064236	0.102302	0.024396	120933
24	1.95045	0.392793	1.45466	0.529429	2.91472	1.79039	0.213213	0.185886	941.629	22.8077	173.7	12.8209	3.19219	3.96396	1.29129	3.87117	2.44625	1.73574	0.05667	0.053951	0.040356	0.122045	0.092135	0.052296	121714
25	1.603	0.400601	1.06036	0.693393	0.587988	2.52823	0.103904	0.369369	339.602	8.22569	529.32	45.8729	2.3994	4	1.78679	1.63814	3.7033	3.85556	0.042247	0.068373	0.035036	0.062817	0.101238	0.02747	121729
26	0.837838	0.361562	1.31802	0.427928	0.412312	1.46637	0.103904	0.381081	209.806	1.34208	228.417	24.3662	1.79279	3.94895	1.16216	0.787087	2.11832	2.92252	0.041065	0.044139	0.090362	0.05797	0.083624	0.032553	122174
27	1.94655	0.361562	1.43514	0.564565	3.06697	1.77868	0.232733	0.150751	1095.21	17.0196	185.569	10.9195	2.32132	4	1.35736	3.38709	2.66486	1.71231	0.054542	0.050877	0.041302	0.116488	0.083742	0.048631	122212
28	1.6967	0.416216	1.07207	0.709009	0.927628	2.27057	0.103904	0.369369	554.911	8.62337	581.739	37.6214	2.33033	3.92492	1.92492	1.66937	3.93363	3.8048	0.039883	0.066127	0.032317	0.054069	0.070856	0.035982	122368
29	1.11111	0.404505	1.33363	1.03303	0.537237	0.217117	0.103904	0.342042	576.271	3.75654	281.158	68.8493	3.47748	3.63964	2.14414	1.88408	3.45736	3.92192	0.045557	0.105021	0.118025	0.095682	0.045912	0.007846	122425
30	2.16907	0.896396	0.506006	0.506006	0.326426	1.30631	0.115616	0.283483	549.695	4.53741	959.581	25.5443	2.51952	2.91892	1.48348	1.25946	2.69219	2.47748	0.0374	0.124764	0.122399	0.057852	0.117552	0.094145	122439
31	2.87177	0.623123	1.47417	0.587988	0.240541	0.896396	0.135135	0.252252	1238.25	7.69954	283.825	45.0147	2.33333	3.56757	1.06306	0.611411	1.603	2.8015	0.101356	0.104194	0.011747	0.075703	0.069792	0.032435	122662
32	0.630931	0.486486	1.43123	0.427928	0.303003	1.53664	0.103904	0.275676	203.946	1.38064	251.037	20.9494	2.17417	4	1.27027	0.783183	2.24715	2.96937	0.049459	0.051586	0.095209	0.062344	0.079368	0.03208	122687
33	1.41171	1.02523	0.342042	0.295195	0.275676	0.837838	0.373273	0.267868	809.587	4.16773	779.578	40.5735	1.94895	3.95195	1.12312	0.693393	1.68498	2.95375	0.028297	0.086106	0.058207	0.033144	0.120744	0.046976	122706
34	1.94655	0.978378	0.455255	0.451351	0.263964	1.43514	0.139039	0.228829	472.613	5.03407	1126.68	24.1372	2.17417	2.48048	1.5015	1.2048	2.86787	1.97387	0.042247	0.117079	0.1237	0.054424	0.114006	0.092608	122962
35	1.36096	1.04475	0.654354	0.326426	0.502102	0.345946	0.244444	0.318619	779.578	43.7574	1181.15	60.3234	3.88288	2.30931	2.71171	2.42282	1.96216	3.81261	0.073457	0.112232	0.016239	0.035745	0.078422	0.056433	122979
36	1.42733	0.416216	0.947147	0.654354	0.865165	2.34475	0.103904	0.373273	339.602	12.1147	565.49	50.8941	2.72973	3.96396	1.85586	1.85285	3.8985	3.80871	0.042247	0.070383	0.034208	0.063645	0.074994	0.026997	123043
37	2.87958	0.673874	1.58348	0.533333	0.303003	0.943243	0.18979	0.295195	1238.25	7.69954	314.893	40.1922	2.26126	2.42342	1.02703	0.705105	1.72402	2.78979	0.103484	0.103484	0.015412	0.074521	0.120744	0.030189	123086
38	1.57177	0.416216	1.06036	0.607508	0.904204	2.41111	0.107808	0.369369	425.985	8.46204	554.911	47.6387	1.7988	4	1.85586	1.63814	3.83604	3.80871	0.04674	0.065063	0.037637	0.065654	0.079722	0.027352	123180
39	1.89189	1.0994	0.384985	0.283483	0.33033	1.2048	0.342042	0.174174	1105.6	3.48321	722.855	26.2783	2.15315	3.92492	1.00601	0.408408	1.73574	1.84505	0.03078	0.089535	0.038819	0.035391	0.120035	0.042484	123198
40	1.92312	0.99009	0.43964	0.525526	0.174174	1.4976	0.185886	0.197598	627.388	4.80192	987.154	22.5933	2.31231	3.51051	2.53453	1.0994	2.73904	2.22763	0.038464	0.124764	0.117552	0.056906	0.118971	0.094973	123409
41	1.21652	0.338138	1.43514	0.666066	2.16907	2.08709	0.193694	0.107808	581.739	12.1147	639.349	7.92078	1.67267	3.54955	1.15616	2.71562	3.2973	1.07988	0.042838	0.059389	0.020259	0.023096	0.092372	0.032317	123497
42	1.88018	0.396697	1.57177	0.564565	2.12222	1.89189	0.142943	0.131231	764.993	14.633	205.881	11.0231	1.88589	3.15616	1.33333	3.16457	2.62192	1.66156	0.054542	0.051823	0.025697	0.125	0.092726	0.046503	123701
43	2.30571	0.373273	1.34925	0.611411	1.32583	1.44294	0.107808	0.103904	801.978	18.8826	809.587	8.62337	2.96396	3.51351	1.12613	2.96937	3.03964	0.951051	0.040947	0.058443	0.019549	0.020259	0.089062	0.034563	123733
44	1.31802	0.470871	0.993994	0.623123	0.65045	2.1964	0.150751	0.369369	391.278	8.30373	554.911	50.8941	2.57958	3.97898	1.84084	1.75135	3.83604	3.80871	0.043784	0.066127	0.040001	0.062699	0.102539	0.027352	123830
45	1.41952	0.416216	0.986186	0.654354	0.904204	2.41111	0.103904	0.369369	352.675	7.7726	554.911	48.0907	2.0991	3.95195	1.92192	1.63814	3.83604	3.87898	0.041893	0.063999	0.038464	0.063645	0.079722	0.029007	123846
46	1.59129	0.416216	1.0018	0.677778	0.869069	2.46186	0.107808	0.369369	421.982	7.99593	554.911	49.4725	2.06006	3.95796	1.82883	1.53273	3.76186	3.86727	0.041302	0.063881	0.035154	0.063645	0.077594	0.028416	123853
47	0.697297	0.463063	0.443544	0.455255	1.13844	2.75856	0.634835	0.256156	794.441	11.6657	490.806	11.4474	2.997	2.46847	1.63664	2.3018	3.92973	2.82102	0.011511	0.046385	0.058325	0.083387	0.079604	0.105258	124047
48	1.64985	0.927628	0.384985	0.357658	0.369369	1.02132	0.295195	0.221021	864.909	5.03407	689.519	28.8806	1.54054	4	1.09309	1.00961	1.57177	1.77868	0.026406	0.088707	0.05667	0.030544	0.117198	0.048276	124048
49	1.68108	0.841742	0.384985	0.338138	0.322523	0.986186	0.248348	0.205405	786.974	6.31457	772.251	32.0419	1.96697	3.98498	1.48649	1.05255	1.82553	1.83333	0.025815	0.088825	0.054778	0.03811	0.110459	0.04473	124155
50	1.38438	0.416216	1.15405	0.736336	0.798799	2.41111	0.107808	0.365465	369.726	10.8169	554.911	49.0076	1.83784	4	1.86186	1.84114	3.83213	3.92192	0.05005	0.067901	0.021677	0.060453	0.082678	0.027352	124250
51	1.81381	0.810511	0.424024	0.427928	0.541141	1.01742	0.248348	0.11952	817.268	4.20727	565.49	19.2426	2.16817	4	1.07207	0.888589	1.61471	1.85676	0.025815	0.092726	0.060216	0.034563	0.113296	0.049104	124591
52	1.77477	0.33033	1.5015	0.75976	2.903	1.91532	0.11952	0.178078	446.581	19.0617	172.067	11.2333	2.6036	3.92492	1.61862	3.89459	2.48919	1.52493	0.054424	0.044375	0.03811	0.1237	0.092254	0.050759	125054
53	2.01291	0.99009	0.611411	0.310811	0.146847	1.45466	0.150751	0.303003	750.681	4.16773	736.637	19.7955	3.54955	2.94895	1.04805	1.06036	2.91472	2.36426	0.046976	0.094854	0.124291	0.056788	0.101711	0.094854	125398
54	1.00571	0.342042	1.32583	1.11502	0.584084	0.111712	0.11952	0.342042	490.806	3.13956	438.226	62.6454	3.84384	2.95495	2.17117	1.56396	3.46907	3.89069	0.048276	0.107858	0.124527	0.065182	0.043666	0.01021	125640
55	1.94264	0.872973	0.361562	0.369369	0.533333	1.06036	0.322523	0.166366	1064.62	4.16773	898.203	32.0419	2.15315	3.85586	1.11411	1.0994	1.66156	1.91532	0.027706	0.088707	0.097101	0.029243	0.116607	0.050759	125773
56	2.04024	1.1033	0.697297	0.396697	0.240541	1.38048	0.174174	0.224925	750.681	3.72124	924.012	22.5933	1.66967	2.92192	1.47147	1.1033	2.73514	2.17688	0.068846	0.123936	0.120153	0.05466	0.119089	0.097692	125783
57	1.92312	1.06036	0.502102	0.408408	0.263964	1.44685	0.166366	0.228829	676.619	6.31457	889.762	22.5933	2.12913	2.95796	1.81381	1.13063	2.73514	2.26276	0.040119	0.124882	0.064827	0.057734	0.121808	0.094381	125831
58	2.30571	0.451351	1.45075	0.451351	1.44294	1.54054	0.11952	0.103904	889.762	13.827	689.519	9.74968	2.03604	3.51351	1.12613	2.25886	2.62583	0.99009	0.054424	0.060689	0.018485	0.018722	0.089062	0.03409	125907
59	2.95766	0.572372	1.51712	0.591892	0.447447	0.810511	0.127327	0.33033	1148.16	7.69954	263.174	40.1922	2.2012	3.92192	1.06006	0.677778	1.57568	2.78979	0.100292	0.105494	0.016121	0.07393	0.067664	0.035627	126225
60	1.0018	0.587988	0.755856	0.755856	0.794895	0.584084	0.26006	0.111712	832.85	10.318	170.45	17.5087	1.52853	4	1.03303	2.86006	0.779279	0.861261	0.037282	0.113651	0.047804	0.044966	0.051586	0.012693	126455
61	2.1964	0.99009	0.435736	0.533333	0.611411	1.39219	0.217117	0.197598	864.909	4.24719	709.332	21.5514	2.03003	3.64565	1.28829	1.05646	2.76637	2.20811	0.03941	0.125	0.096982	0.082323	0.117198	0.09982	126501
62	1.43904	1.04865	0.771471	0.482583	0.716817	0.213213	0.236637	0.322523	1215.09	35.8864	941.629	59.7564	2.16216	2.34234	2.72973	2.87568	2.03634	3.89459	0.072748	0.108686	0.024987	0.035391	0.058798	0.054069	126559
63	1.46637	0.455255	0.853453	0.568468	1.18138	2.47748	0.103904	0.392793	278.515	10.8169	651.539	45.0147	2.01802	2.4024	1.47748	1.72402	3.82042	3.71111	0.037164	0.06861	0.028297	0.065063	0.102539	0.034799	126600
64	1.54444	0.34985	1.4976	0.564565	2.81712	1.66156	0.326426	0.131231	1148.16	20.1729	183.825	9.84218	1.75976	3.89189	1.54054	2.86396	2.6024	1.603	0.054542	0.050641	0.011392	0.124527	0.090362	0.047685	126858
65	1.94264	0.962763	0.345946	0.43964	0.342042	1.04865	0.256156	0.154655	709.332	4.32816	840.751	27.5487	1.74474	3.997	1.33634	0.822222	1.7006	2.02853	0.030898	0.091544	0.075939	0.035627	0.117316	0.057261	126863
66	2.02462	0.66997	1.95045	0.506006	0.299099	0.767568	0.11952	0.314715	729.714	5.08183	402.521	38.3387	3.44745	2.22222	1.45946	1.68108	2.11051	3.07868	0.123345	0.084924	0.102539	0.07322	0.092963	0.043311	127187
67	1.50931	0.408408	1.02132	0.591892	0.677778	2.44625	0.103904	0.291291	383.958	11.2333	609.864	39.8145	2.10511	3.86486	2.18018	2.63363	3.87898	3.52372	0.041302	0.061753	0.044375	0.054187	0.077713	0.029361	127463
68	2.50871	0.369369	1.53664	0.525526	0.666066	1.62252	0.107808	0.146847	722.855	16.0821	663.961	9.65805	2.89189	3.44444	1.42342	2.01291	2.96547	1.58348	0.048513	0.057143	0.01021	0.018722	0.097455	0.044493	127620
69	2.97327	0.572372	1.48979	0.564565	0.494294	0.673874	0.18979	0.228829	1054.61	6.25522	339.602	40.1922	2.3994	4	1.02703	0.623123	1.71622	2.78979	0.104666	0.103484	0.02014	0.071329	0.124054	0.032553	127639
70	0.83003	0.27958	1.41171	0.83003	0.166366	1.51321	0.111712	0.322523	207.835	1.5463	226.27	19.2426	1.93994	3.90991	1.0961	0.431832	2.19249	2.90691	0.039055	0.048986	0.027115	0.058207	0.077594	0.036573	127768
71	0.525526	0.392793	1.28288	0.424024	0.455255	1.59129	0.181982	0.357658	207.835	1.50311	251.037	17.0196	1.40541	3.98799	1.003	1.37267	2.20811	3.1997	0.046148	0.050759	0.101002	0.061635	0.075821	0.04473	127861
72	0.783183	0.267868	1.36096	0.587988	0.322523	1.54835	0.139039	0.388889	228.417	1.5463	217.883	22.8077	3.42342	4	1.24324	0.845646	2.23153	2.91081	0.036218	0.030189	0.093909	0.058798	0.076767	0.02877	127958
73	0.568468	0.256156	1.36486	0.43964	0.33033	1.36096	0.236637	0.283483	281.158	0.992078	230.584	21.7559	1.95195	4	1.16517	0.720721	2.33303	3.18018	0.036455	0.043311	0.088825	0.054306	0.076531	0.031253	127967
74	1.84505	1.05255	0.517718	0.513814	0.263964	1.5015	0.174174	0.174174	627.388	4.32816	848.728	22.5933	3.54955	2.91892	3.11411	1.01742	2.73514	2.36817	0.03941	0.124527	0.120153	0.053596	0.122517	0.096509	128060
75	0.712913	0.369369	1.38438	0.482583	0.673874	1.3024	0.150751	0.303003	237.209	2.36504	219.95	23.6857	1.36036	4	1.34234	1.95826	2.02462	2.57117	0.045676	0.047449	0.095445	0.057261	0.091426	0.029125	128079
76	2.87958	0.572372	1.47027	0.603604	0.291291	1.04475	0.18979	0.291291	1203.67	8.38251	339.602	40.1922	2.2012	4	1.02703	0.603604	1.91922	2.93033	0.103484	0.103484	0.008082	0.07393	0.092963	0.032553	128239
77	1.87237	0.876877	0.384985	0.369369	0.228829	1.30631	0.26006	0.263964	794.441	4.71208	832.85	37.2678	1.4985	3.93393	1.08408	0.915916	1.78258	1.85676	0.028297	0.092845	0.057143	0.034799	0.114951	0.042011	128260
78	1.91532	0.908108	0.392793	0.314715	0.310811	1.26336	0.342042	0.213213	1084.91	4.58046	716.062	26.5276	1.75976	3.98498	1.06006	1.03303	1.61862	1.72793	0.028297	0.089535	0.067901	0.033144	0.117552	0.045084	128295
79	1.48198	0.912012	0.736336	0.455255	0.435736	0.127327	0.154655	0.334234	609.864	37.6214	1034.88	64.4455	2.86486	2.25225	2.74775	2.35255	2.03243	3.75405	0.076176	0.105849	0.020613	0.033381	0.06329	0.049931	128581
80	1.64985	0.318619	1.55616	0.466967	2.50871	1.75916	0.291291	0.11952	906.725	13.1893	178.691	12.1147	1.96697	3.89189	3.16817	3.97658	2.65315	1.59129	0.054424	0.052059	0.047804	0.120035	0.110341	0.03941	128626
81	2.34084	0.377177	1.38048	0.548949	1.44294	2.01291	0.11952	0.103904	801.978	11.6657	683.039	7.69954	1.9009	3.83483	1.1952	2.25886	2.98889	0.99009	0.045321	0.06459	0.01884	0.021323	0.087879	0.045794	128705
82	1.47027	1.02523	0.783183	0.396697	0.502102	0.224925	0.11952	0.287387	544.529	30.2769	1084.91	58.6384	2.26426	2.07508	2.70571	2.35255	2.03243	3.5003	0.077713	0.11176	0.017658	0.033381	0.067546	0.054306	128705
83	1.72793	0.974474	0.431832	0.525526	0.338138	1.28288	0.197598	0.267868	683.039	5.32753	786.974	26.7793	2.05105	1.92192	1.53754	1.5991	2.94595	2.46577	0.035982	0.119089	0.123818	0.09048	0.105021	0.099347	128741
84	1.00961	0.58018	1.67327	0.416216	0.724625	0.822222	0.103904	0.342042	178.691	5.5851	438.226	23.6857	2.41742	1.41441	1.32432	1.68498	2.48138	3.18018	0.121217	0.075112	0.112232	0.075821	0.089653	0.069201	128805
85	0.615315	0.502102	0.470871	0.342042	1.97778	0.248348	0.572372	0.275676	645.415	13.697	410.195	13.827	2.3003	2.53453	1.72372	3.42222	2.08318	2.76637	0.012693	0.04473	0.052178	0.051232	0.103366	0.10313	129299
86	1.38829	1.02523	0.748048	0.427928	0.431832	0.271772	0.11952	0.42012	560.175	23.463	987.154	68.8493	2.59459	3.54655	2.8048	2.2979	2.06366	3.99219	0.071447	0.102539	0.028179	0.035154	0.06199	0.05336	129351
87	1.06817	0.373273	1.43514	0.826126	0.506006	0.18979	0.111712	0.342042	281.158	2.77687	418.016	80.0785	1.76276	3.51051	2.42943	1.63814	3.42613	3.91411	0.052887	0.08386	0.096864	0.0666	0.098283	0.0069	129361
88	1.86847	0.790991	0.568468	0.545045	0.224925	1.18138	0.228829	0.353754	1126.68	5.37807	1044.7	25.7866	1.78078	2.95195	1.27027	1.05646	2.91081	2.43453	0.038346	0.123463	0.064472	0.034327	0.086697	0.092372	129405
89	1.74354	1.00961	0.384985	0.369369	0.322523	0.908108	0.34985	0.217117	1105.6	5.32753	1116.09	32.0419	2.15015	2.51652	1.09309	0.9003	2.07928	1.89189	0.030189	0.088943	0.055842	0.029243	0.111287	0.042011	129687
90	1.67718	0.42012	1.01742	0.587988	0.767568	2.41501	0.107808	0.369369	387.601	11.4474	554.911	50.4158	2.84685	3.98799	1.77477	1.63814	3.83604	3.80871	0.047804	0.067782	0.034208	0.063645	0.076767	0.029834	129770
91	2.20811	0.427928	1.45075	0.701201	1.63814	1.59519	0.1	0.103904	801.978	15.7813	709.332	6.31457	3.91892	2.21021	1.08108	2.14955	2.96547	0.896396	0.041893	0.069674	0.017067	0.02416	0.091662	0.036573	129818
92	1.8958	0.865165	0.447447	0.365465	0.381081	1.18138	0.240541	0.263964	1137.37	5.32753	524.345	25.3042	2.18619	4	1.00601	1.14234	1.57958	1.75526	0.020968	0.083978	0.056315	0.0374	0.113415	0.039883	129903
93	0.748048	0.564565	1.08378	0.326426	0.576276	1.6967	0.154655	0.345946	504.909	3.45048	587.258	66.2973	2.3003	2.69369	1.98198	1.31802	3.53544	3.32853	0.039292	0.047685	0.079841	0.047567	0.057497	0.007728	129939
94	1.52883	0.431832	0.970571	0.712913	0.451351	2.59459	0.107808	0.443544	311.933	12.1147	587.258	60.3234	2.14414	4	1.01201	2.82102	3.83994	3.95315	0.040001	0.063763	0.033854	0.055961	0.110814	0.023451	130160
95	2.02072	0.915916	0.607508	0.404505	0.178078	1.24775	0.174174	0.252252	950.563	3.26042	794.441	20.3643	3.18619	2.91892	1.53153	1.05646	2.81321	2.36426	0.038701	0.124409	0.120153	0.056433	0.119089	0.096509	130198
96	1.22432	1.35706	0.935435	0.193694	0.912012	1.4976	0.197598	0.369369	560.175	34.5562	959.581	24.1372	2.46246	3.77477	1.06607	2.68048	3.0045	2.70781	0.107622	0.067428	0.019549	0.057143	0.091426	0.094854	130202
97	2.82883	0.572372	1.47027	0.603604	0.447447	0.83003	0.142943	0.291291	1203.67	7.69954	291.981	40.1922	2.2012	4	1.09009	0.712913	1.71622	2.38769	0.103484	0.102184	0.015412	0.07393	0.070501	0.032553	130271
98	2.86787	0.572372	1.38438	0.58018	0.310811	0.951051	0.150751	0.299099	1215.09	6.93991	339.602	40.1922	2.17417	3.91592	1.02102	0.623123	1.8021	2.51261	0.103484	0.104903	0.018604	0.076531	0.067191	0.034799	130274
99	2.66096	0.529429	1.47027	0.533333	0.447447	1.14625	0.18979	0.27958	1137.37	7.92078	286.518	40.1922	2.49249	4	1.01502	0.701201	1.64985	2.78979	0.103721	0.106794	0.018485	0.07393	0.073812	0.025578	130361
100	0.560661	0.556757	0.427928	0.353754	0.908108	0.353754	0.689489	0.252252	495.463	11.6657	490.806	13.697	3.27327	2.64264	1.62162	2.32132	1.95045	2.67658	0.016476	0.043429	0.055369	0.039528	0.106085	0.105258	130485
101	1.18919	1.13454	1.07207	0.178078	0.904204	1.4976	0.115616	0.217117	376.775	26.2783	817.268	23.6857	1.62162	3.98198	1.09309	2.71952	2.84835	2.52432	0.107031	0.066009	0.016003	0.059152	0.089416	0.072156	130521
102	0.642643	0.369369	1.36096	0.521622	0.388889	1.47417	0.103904	0.338138	180.386	1.68346	251.037	21.7559	1.9009	3.65165	1.10511	1.61471	2.15736	3.95706	0.037991	0.043311	0.121099	0.050523	0.074875	0.03208	130522
103	1.92312	0.923724	0.607508	0.513814	0.263964	1.43123	0.178078	0.193694	627.388	4.58046	848.728	22.5933	1.72372	2.91892	1.58559	1.07207	2.73514	2.26276	0.062935	0.11176	0.09982	0.056906	0.09249	0.095091	130606
104	1.02132	0.408408	1.25556	1.11502	0.584084	0.263964	0.1	0.342042	481.624	4.01324	320.896	70.8276	3.30631	2.84084	2.1021	2.55165	3.82432	3.87898	0.042602	0.107858	0.1237	0.087879	0.046858	0.007018	130610
105	2.27447	0.396697	1.45075	0.685586	1.33363	1.44294	0.103904	0.103904	786.974	13.697	772.251	7.7726	2.3003	3.18318	1.06006	2.13003	3.18408	0.99009	0.04473	0.061517	0.014348	0.017658	0.086224	0.038819	130625
106	1.75916	0.357658	1.33754	0.584084	3.07868	1.8021	0.232733	0.18979	772.251	17.1811	205.881	13.5683	2.83483	3.98498	1.32733	3.59399	2.50481	1.91141	0.056433	0.050404	0.04674	0.123227	0.090126	0.044848	130810
107	0.83003	0.623123	0.673874	0.619219	0.810511	0.427928	0.373273	0.142943	898.203	10.4159	215.835	21.3488	1.69069	3.97898	1.04505	2.7976	0.865165	0.915916	0.038228	0.117907	0.047331	0.04473	0.054897	0.014702	130922
108	2.42282	0.451351	1.31021	0.545045	1.28679	1.32583	0.111712	0.103904	801.978	16.5442	873.115	7.13932	2.06306	3.59459	1.04204	2.25886	2.96547	0.99009	0.055133	0.058916	0.014348	0.024869	0.089062	0.060453	130944
109	1.44294	1.03303	0.638739	0.400601	0.564565	0.127327	0.154655	0.342042	560.175	40.1922	1015.52	68.8493	1.92492	2.17117	2.74775	2.43063	2.05195	3.68769	0.073575	0.11176	0.021677	0.035509	0.06329	0.054306	130972
110	1.89189	0.927628	0.275676	0.369369	0.427928	0.845646	0.322523	0.263964	1044.7	5.69158	840.751	26.7793	1.9009	4	1.10811	0.9003	1.7006	1.83724	0.018367	0.088707	0.057852	0.031489	0.11436	0.076767	131159
111	1.94655	0.295195	1.5991	0.611411	3.22312	1.96216	0.18979	0.123423	663.961	15.7813	205.881	11.4474	2.23724	3.96396	1.26426	3.12943	2.77027	1.12673	0.063527	0.049104	0.039174	0.122163	0.094263	0.033381	131169
112	2.13003	0.888589	0.521622	0.392793	0.353754	2.16907	0.166366	0.18979	627.388	5.4291	848.728	20.3643	2.08108	3.02102	2.01502	1.87237	2.7976	2.26276	0.038701	0.120271	0.123345	0.055251	0.121099	0.093081	131248
113	2.13003	0.915916	0.537237	0.494294	0.408408	1.36486	0.248348	0.185886	794.441	4.12856	809.587	18.0118	1.60661	3.0961	1.53453	1.11892	2.71952	2.25495	0.052887	0.122754	0.106203	0.063881	0.124764	0.117198	131266
114	1.11111	0.537237	1.06817	0.455255	0.154655	1.08378	0.27958	0.369369	406.34	2.25597	380.349	68.2022	2.67568	2.3994	1.15315	0.65045	2.07538	3.6018	0.080668	0.045439	0.091426	0.099228	0.112469	0.021559	131338
115	1.93874	0.435736	1.41952	0.377177	1.73964	1.81772	0.252252	0.111712	906.725	16.5442	232.772	9.65805	2.43243	3.18018	1.26727	2.97718	2.42673	1.59129	0.075703	0.046976	0.044848	0.123581	0.091781	0.057852	131488
116	2.41892	0.326426	1.33363	0.658258	1.47808	0.751952	0.123423	0.123423	743.626	14.3593	736.637	9.30005	2.65465	3.6036	1.19219	2.13003	2.9967	1.0955	0.04272	0.063172	0.019549	0.017894	0.093318	0.04071	131896
117	1.50541	1.07988	0.384985	0.310811	0.506006	1.86066	0.342042	0.232733	794.441	3.6173	840.751	32.0419	1.18619	3.97598	1.13213	0.947147	1.84895	1.90751	0.031253	0.086934	0.055606	0.040238	0.118971	0.042838	131949
118	1.82162	1.01351	0.607508	0.412312	0.369369	3.16457	0.174174	0.209309	627.388	5.27746	840.751	21.3488	3.29429	3.00901	1.47147	1.08378	2.88348	2.26276	0.042957	0.121217	0.097337	0.056906	0.120271	0.063999	132048
119	2.497	1.0994	0.529429	0.404505	0.18979	1.4039	0.115616	0.252252	696.061	4.53741	809.587	18.5293	2.51051	3.62462	1.51952	1.34925	2.62973	2.18859	0.045084	0.124882	0.115779	0.056906	0.119089	0.120035	132060
120	2.07928	0.275676	1.66546	0.673874	3.12943	1.74354	0.213213	0.213213	1137.37	15.486	173.7	10.125	2.24324	3.27628	1.20721	2.97718	2.63363	1.48979	0.04804	0.052769	0.017658	0.111996	0.082678	0.053123	132260
121	1.11111	0.478679	0.923724	0.506006	0.334234	0.845646	0.205405	0.303003	509.699	1.71555	278.515	62.6454	2.44444	2.52252	3.92793	0.681682	2.16517	3.57447	0.048513	0.045794	0.095445	0.102539	0.081023	0.023451	132467
122	1.38829	0.943243	0.736336	0.318619	0.548949	0.11952	0.197598	0.342042	560.175	32.0419	1034.88	68.8493	2.27928	2.25225	2.8018	2.35255	2.03243	3.90631	0.079486	0.082087	0.02014	0.033736	0.082323	0.05135	132614
123	2.47357	1.08769	0.447447	0.533333	0.42012	1.11111	0.174174	0.217117	729.714	3.90115	598.455	27.2898	1.3033	3	1.71471	1.2009	1.54444	2.5009	0.044257	0.123463	0.116252	0.047685	0.118262	0.087288	132638
124	1.84895	0.99009	0.603604	0.482583	0.299099	1.32973	0.174174	0.252252	825.022	3.6173	848.728	20.7525	2.09309	2.77477	1.54955	1.08769	2.7976	2.26276	0.03941	0.124527	0.117316	0.052532	0.119089	0.096391	132696
125	0.845646	0.486486	0.623123	0.763664	1.11111	0.587988	0.326426	0.103904	430.027	7.27544	194.541	17.8425	1.27628	4	1.42643	2.66096	0.833934	0.908108	0.026997	0.116252	0.045912	0.048631	0.11306	0.011747	132701
126	1.18138	0.939339	0.99009	0.213213	0.884685	2.2003	0.201502	0.213213	519.417	28.6092	1074.72	22.1706	1.62462	3.97898	1.06006	2.5985	3.94925	2.78979	0.105612	0.068137	0.007964	0.061517	0.074639	0.075348	132764
127	1.88018	1.11111	0.384985	0.256156	1.32583	0.978378	0.240541	0.263964	1005.97	3.72124	840.751	36.5706	1.25826	3.98799	1.13213	0.806607	1.7006	1.85676	0.028179	0.084096	0.054424	0.031608	0.123818	0.048158	132871
128	2.83664	0.572372	1.08378	0.525526	0.443544	0.790991	0.205405	0.291291	1250	7.13932	258.251	41.3471	2.33934	3.9009	1.51652	0.627027	1.65766	2.75466	0.065063	0.10573	0.008555	0.075348	0.10644	0.032553	132959
129	2.25495	0.267868	1.45075	0.896396	0.455255	1.38048	0.111712	0.103904	621.492	12.7004	598.455	8.07179	3.22823	3.50751	1.02703	2.30961	3.0006	1.37658	0.038346	0.06128	0.018249	0.020022	0.092135	0.038582	132997
130	1.92312	0.798799	0.607508	0.502102	0.263964	0.17027	0.181982	0.162462	627.388	4.32816	889.762	18.8826	1.7988	2.91892	1.48949	1.29459	2.82492	2.28619	0.048276	0.114242	0.108449	0.054542	0.122754	0.094263	133009
131	1.37267	1.03303	0.693393	0.369369	0.595796	0.732432	0.18979	0.334234	702.665	28.074	873.115	64.4455	1.96697	2.24625	2.51952	2.28619	1.91141	3.96096	0.075821	0.117434	0.017421	0.033617	0.058443	0.055251	133167
132	2.14565	0.326426	1.41952	0.58018	3.15285	1.77087	0.232733	0.115616	959.581	13.5683	228.417	9.84218	2.2012	3.97898	1.33333	3.32853	2.6961	1.62252	0.056906	0.047922	0.044612	0.106794	0.094381	0.049695	133183
133	2.22372	0.451351	1.4	0.65045	1.33363	1.61471	0.150751	0.103904	889.762	14.0906	757.803	9.38829	1.7988	3.47447	1.18919	2.40721	2.92252	1.23604	0.058443	0.065063	0.015175	0.022978	0.095445	0.036218	133246
134	1.46637	0.997898	0.619219	0.357658	1.34925	0.642643	0.185886	0.310811	621.492	39.0696	1126.68	74.2519	1.88889	1.24925	3.67568	2.22372	2.03634	3.75405	0.074166	0.107149	0.016239	0.06199	0.064118	0.051705	133250
135	2.21201	0.5997	1.36877	0.466967	0.83003	0.99009	0.162462	0.232733	996.519	5.85512	317.88	34.5562	1.3003	4	1.08108	0.677778	1.7045	2.78979	0.098756	0.103484	0.013757	0.074284	0.070501	0.033026	133443
136	1.91141	0.99009	0.466967	0.427928	0.369369	1.42342	0.103904	0.27958	560.175	3.3541	848.728	23.2425	1.4985	2.91892	1.51351	1.21261	2.70781	2.26276	0.035863	0.120981	0.120153	0.061044	0.078895	0.094381	133499
137	1.02132	0.451351	1.18138	0.478679	0.103904	0.845646	0.123423	0.365465	314.893	1.40696	232.772	53.3547	2.00901	2.76276	2.03303	0.716817	2.04024	3.78529	0.053951	0.040001	0.090007	0.100411	0.088825	0.024278	133561
138	2.84054	0.572372	1.63814	0.607508	0.33033	0.91982	0.139039	0.256156	1238.25	8.22569	258.251	37.6214	1.67568	3.93093	1.03904	1.17357	1.57958	2.86006	0.100411	0.102657	0.018249	0.07393	0.076412	0.029361	133619
139	1.07988	0.408408	0.958859	0.884685	0.424024	0.388889	0.142943	0.342042	524.345	4.20727	438.226	74.2519	3.63063	3.05105	2.03003	1.59129	3.00841	4	0.042129	0.106676	0.112114	0.064472	0.043902	0.013638	133724
140	1.11111	0.435736	1.07988	0.427928	0.174174	0.603604	0.17027	0.291291	418.016	2.11167	244.025	54.3719	2.94895	2.55556	4	0.790991	2.02462	3.64865	0.051586	0.046385	0.093081	0.096628	0.082441	0.023451	133766
141	1.72793	1.09159	0.369369	0.303003	0.548949	0.798799	0.283483	0.232733	932.779	4.32816	663.961	28.8806	1.35435	3.86186	1.003	0.978378	1.53664	1.74745	0.029361	0.10313	0.054306	0.04142	0.117552	0.049104	133777
142	1.8958	1.01351	0.775375	0.431832	1.21652	1.43514	0.154655	0.256156	772.251	11.6657	832.85	22.8077	1.45946	3.34835	1.75676	2.97718	3.34805	2.37598	0.066955	0.124764	0.074994	0.085515	0.099583	0.110577	133819
143	1.07207	0.34985	1.28679	1.06036	0.869069	0.201502	0.150751	0.377177	689.519	3.32258	486.193	65.0569	2.42943	3.31532	1.86787	2.41501	3.55496	3.89069	0.041774	0.104312	0.121926	0.058325	0.045676	0.0082	133979
144	1.06036	0.303003	1.47027	1.02132	0.541141	1.62252	0.127327	0.310811	490.806	2.38748	438.226	55.9342	2.12613	2.84384	2.15315	1.52493	3.65646	3.79309	0.050759	0.068965	0.108213	0.065063	0.046385	0.01021	134178
145	1.05646	0.408408	1.02132	0.587988	0.107808	1.04865	0.181982	0.33033	387.601	1.99536	278.515	62.6454	2.84985	2.54354	2.30931	0.751952	2.03243	3.67988	0.049695	0.060571	0.093436	0.100292	0.078658	0.02014	134269
146	0.783183	0.384985	1.29459	1.01351	0.845646	0.431832	0.17027	0.299099	490.806	3.22977	421.982	59.7564	1.88889	2.92492	2.03003	2.07538	3.47688	3.37928	0.04804	0.105494	0.122163	0.063527	0.044375	0.008555	134307
147	0.970571	0.560661	0.732432	0.74024	0.853453	0.392793	0.435736	0.111712	1250	9.84218	200.131	19.7955	1.6997	4	1.2042	3.02012	0.884685	0.853453	0.035863	0.111878	0.046976	0.049459	0.065063	0.014348	134356
148	1.04475	0.310811	1.38829	1.27898	0.435736	0.982282	0.107808	0.322523	490.806	3.65162	362.809	53.3547	2.42342	2.93393	2.1021	1.57958	3.9961	3.72673	0.046503	0.114479	0.094381	0.076767	0.036218	0.011983	134364
149	1.36486	1.0018	0.642643	0.34985	0.470871	0.232733	0.185886	0.34985	549.695	45.4418	1034.88	70.162	2.08709	2.31231	2.82282	2.21592	2.07928	3.81261	0.076412	0.115661	0.009146	0.039055	0.070738	0.05466	134512
150	1.53664	1.30631	0.658258	0.318619	0.779279	0.103904	0.193694	0.342042	621.492	27.2898	1116.09	70.162	2.01201	2.00601	2.67267	2.36426	2.02853	3.64474	0.076412	0.117079	0.022623	0.037046	0.114715	0.050877	134977
151	0.572372	0.43964	0.525526	0.724625	1.00961	0.26006	0.595796	0.197598	645.415	11.3398	317.88	11.8881	2.00901	2.63664	1.60961	2.60631	1.78649	2.30961	0.012574	0.106203	0.037519	0.040947	0.091071	0.060216	135425
152	1.86457	0.865165	0.392793	0.42012	0.463063	0.986186	0.27958	0.221021	794.441	3.65162	598.455	32.0419	1.38138	4	1.21922	1.05255	1.40781	2.14174	0.028297	0.095091	0.076531	0.036455	0.11637	0.045084	135467
153	0.654354	0.474775	1.5015	0.455255	0.263964	1.48198	0.103904	0.26006	177.011	3.45048	192.712	28.3403	2.0991	1.88288	2.24925	1.57568	2.2042	3.02793	0.058443	0.050641	0.090598	0.103839	0.073339	0.02617	135505
154	2.2003	0.424024	1.46246	0.611411	1.25165	1.41952	0.11952	0.103904	722.855	14.3593	736.637	7.69954	2.35435	1.91592	1.08108	2.25886	3.00841	0.99009	0.042365	0.061399	0.016594	0.021323	0.122045	0.036573	135523
155	1.4039	0.9003	0.771471	0.400601	0.548949	0.127327	0.111712	0.338138	490.806	22.8077	881.399	55.4085	1.41141	2.60661	2.6967	2.46577	2.03243	3.73063	0.068846	0.109395	0.024278	0.032317	0.06329	0.051941	135571
156	0.603604	0.291291	1.48198	1.53273	0.513814	1.21261	0.826126	0.412312	977.876	2.07217	362.809	25.5443	2.45646	1.41141	1.57658	1.46246	3.41051	3.96487	0.033736	0.10242	0.100765	0.046976	0.101593	0.02948	135665
157	2.2042	0.451351	1.32973	0.627027	1.38829	1.44294	0.107808	0.103904	825.022	14.3593	736.637	7.62718	2	3.51351	1.12613	2.25886	3.12553	0.99009	0.042365	0.063527	0.017894	0.021323	0.086106	0.036573	135768
158	0.91982	0.224925	1.46637	1.56396	0.66997	1.41562	0.783183	0.353754	1250	2.29898	472.613	28.074	2.56757	1.33934	2.06306	1.38829	3.56276	3.85946	0.031371	0.091308	0.09911	0.043784	0.106322	0.02617	135884
159	0.923724	0.443544	0.962763	0.447447	0.154655	1.00961	0.228829	0.310811	291.981	2.15193	297.548	62.6454	2.0991	2.68769	4	0.802703	1.8997	3.54324	0.051941	0.044375	0.091781	0.075703	0.112469	0.021914	135893
160	1.59129	0.34985	1.03694	0.709009	0.513814	2.26276	0.103904	0.427928	387.601	6.61986	486.193	44.1725	2.4024	3.99099	1.74775	1.66937	3.62132	3.60961	0.042129	0.061044	0.044139	0.066009	0.076649	0.037282	136026
161	1.04475	0.306907	1.32973	1.11892	0.584084	0.303003	0.11952	0.326426	434.107	3.72124	406.34	68.2022	3.17417	2.36937	2.05706	1.93874	3.33243	3.03183	0.046267	0.105021	0.116252	0.082205	0.045084	0.007136	136045
162	1.16967	0.334234	1.2985	1.15015	0.424024	0.213213	0.11952	0.322523	592.83	3.79218	576.271	59.1948	2.32132	2.94895	2.06907	1.87628	3.5042	3.92973	0.045084	0.108568	0.091899	0.047567	0.042957	0.01021	136073
163	3.02402	0.572372	1.41171	0.595796	0.49039	0.9003	0.150751	0.291291	1192.35	7.69954	330.117	46.3081	1.46246	3.92793	1	0.822222	1.75526	2.59069	0.103366	0.10443	0.021086	0.073693	0.070501	0.027234	136109
164	2.98889	0.572372	1.50541	0.486486	0.388889	0.826126	0.135135	0.291291	1203.67	7.69954	306.097	40.1922	1.71772	3.97297	1.09309	0.794895	1.80991	2.82102	0.103484	0.10313	0.014821	0.07393	0.069556	0.032317	136124
165	0.416216	0.400601	1.34535	0.43964	0.263964	1.30631	0.209309	0.267868	217.883	1.63644	255.823	11.7763	1.38438	3.92793	1.31231	0.931532	2.18859	2.91862	0.040829	0.044612	0.033972	0.056315	0.078777	0.062817	136128
166	1.61862	0.443544	1.07598	0.463063	1.50931	2.36036	0.107808	0.310811	380.349	5.32753	486.193	65.0569	1.27327	3.81081	1.87688	1.7045	3.89459	3.82042	0.04603	0.070147	0.033736	0.082914	0.108095	0.009974	136189
167	0.716817	0.42012	0.443544	0.49039	1.04865	0.18979	0.435736	0.232733	639.349	10.9195	414.087	13.697	2.87988	2.54054	2.54955	2.39549	1.86457	2.75856	0.009974	0.043429	0.055369	0.042011	0.079959	0.104666	136214
168	2.1964	0.369369	1.39219	0.486486	1.35315	1.49369	0.11952	0.103904	801.978	11.8881	676.619	7.69954	1.3994	3.4955	1.23123	2.25886	2.91472	0.993994	0.042484	0.059625	0.012929	0.019904	0.089889	0.036573	136266
169	1.72012	1.09159	0.400601	0.412312	0.263964	2.38378	0.193694	0.213213	463.771	3.38592	1159.05	29.7105	1.78378	2.97297	1.55556	1.15405	2.89129	2.19249	0.03941	0.125	0.114715	0.055842	0.122872	0.067782	136316
170	1.06817	0.377177	1.38048	1.07598	0.611411	0.997898	0.150751	0.342042	670.26	2.29898	306.097	60.3234	2.38438	1.75976	2.10811	1.65766	3.48859	3.85556	0.044966	0.108922	0.124527	0.082323	0.047331	0.009855	136357
171	1.03694	0.318619	1.4976	1.13454	0.587988	3.12162	0.135135	0.310811	519.417	2.57483	438.226	62.6454	2.12312	2	2.13514	1.70841	3.46516	3.83213	0.045084	0.104075	0.123463	0.063999	0.041656	0.007136	136416
172	2.87958	0.572372	1.42733	0.537237	0.291291	0.83003	0.154655	0.213213	1181.15	6.49601	418.016	40.9585	2.00901	2.05405	1.30631	0.623123	1.74745	2.35255	0.106913	0.102657	0.015412	0.076412	0.073102	0.032553	136524
173	2.02072	0.962763	0.443544	0.431832	0.263964	1.43123	0.252252	0.252252	817.268	5.74558	959.581	22.5933	2	2.87087	1.41441	1.68889	2.81321	2.26276	0.040119	0.122399	0.116607	0.055724	0.117198	0.095564	136595
174	2.39159	0.502102	1.56396	0.806607	1.43123	1.61081	0.103904	0.107808	801.978	13.4408	864.909	9.38829	1.62763	2.27928	1.07508	2.2979	2.77027	1.23994	0.06128	0.109986	0.021323	0.016594	0.089771	0.036573	136597
175	2.30571	0.416216	1.45075	0.525526	0.455255	2.43453	0.11952	0.1	898.203	15.0535	817.268	9.12606	2.4024	3.41141	1.23123	2.96156	2.96547	1.0018	0.048395	0.060689	0.022623	0.015885	0.076885	0.031844	136691
176	1.0018	0.486486	0.646547	0.751952	0.728529	0.541141	0.345946	0.103904	689.519	5.17872	248.678	19.2426	2.15315	4	1.00601	0.775375	0.697297	0.775375	0.040829	0.116607	0.03941	0.025815	0.048513	0.008673	136774
177	1.57177	0.416216	1.06036	0.537237	0.904204	2.41111	0.103904	0.303003	402.521	5.96675	554.911	45.0147	1.0991	3.24925	1.76276	1.64595	3.83604	3.96877	0.042247	0.066955	0.030071	0.060571	0.079486	0.027352	136820
178	2.98108	0.552853	1.47027	0.560661	0.338138	0.693393	0.150751	0.291291	1238.25	7.69954	311.933	41.3471	1.997	4	1.34535	0.701201	1.71622	2.8015	0.10443	0.104312	0.015412	0.07393	0.070738	0.030544	136825
179	2.86006	0.572372	1.44685	0.627027	0.447447	0.927628	0.154655	0.252252	1250	8.30373	265.671	56.4649	2.37838	3.75976	1.13213	3.42613	1.56006	1.82162	0.095327	0.105139	0.113769	0.076649	0.072156	0.011038	136857
180	3.51592	0.751952	0.424024	0.525526	0.275676	1.5015	0.174174	0.162462	906.725	5.27746	915.328	21.5514	3.51051	2.91892	1.55856	1.03694	2.73514	1.95045	0.039646	0.124882	0.117079	0.05466	0.115779	0.096509	136902
181	2.87958	0.572372	1.47417	0.603604	0.447447	0.790991	0.139039	0.291291	1203.67	6.02336	339.602	50.8941	1.7988	4	1.03604	0.623123	1.71622	2.78979	0.106203	0.103484	0.015412	0.07393	0.070501	0.032553	136960
182	1.10721	0.318619	1.38048	1.07988	0.584084	0.174174	0.150751	0.381081	716.062	2.77687	450.818	63.2398	2.3994	2.92793	2.22523	1.64595	3.5042	3.98048	0.048513	0.109395	0.124527	0.066127	0.037164	0.011629	137022
183	1.86457	0.927628	0.365465	0.416216	0.295195	1.1033	0.299099	0.221021	864.909	3.38592	729.714	26.0313	1.3994	3.92192	1.15916	0.787087	1.67718	1.86847	0.029953	0.087288	0.056315	0.036573	0.116725	0.053714	137072
184	1.52883	0.318619	1.06036	0.755856	0.904204	2.41111	0.107808	0.369369	339.602	12.0009	554.911	50.8941	2.0991	3.17417	1.85586	2.38769	3.83604	3.94925	0.042247	0.063527	0.035154	0.063881	0.076649	0.027352	137108
185	2.04024	0.915916	0.693393	0.611411	0.150751	1.41562	0.213213	0.252252	1181.15	10.4159	609.864	16.0821	3.36036	2.87387	1.67267	1.05646	2.71171	2.23543	0.040829	0.124291	0.028416	0.06128	0.118498	0.098519	137271
186	0.880781	0.361562	1.43514	0.533333	0.228829	1.60691	0.103904	0.275676	251.037	1.73183	198.25	16.8597	2.06306	3.97598	1.21922	1.31802	1.81381	3.10991	0.039883	0.045557	0.090362	0.059507	0.078777	0.037282	137373
187	2.84054	0.623123	1.47027	0.66997	0.541141	1.3024	0.154655	0.228829	1226.61	6.31457	303.22	35.215	1.23724	3.92192	1.00601	0.790991	1.64595	2.87177	0.103484	0.099583	0.012574	0.072866	0.072511	0.036218	137403
188	1.08769	0.427928	1.45075	1.08769	0.451351	0.193694	0.131231	0.342042	683.039	4.01324	394.991	66.9263	1.70871	3.26126	2.12012	2.75466	3.4027	3.9961	0.049813	0.102184	0.117316	0.062108	0.050168	0.009028	137475
189	1.86457	0.935435	0.369369	0.353754	0.463063	1.0994	0.287387	0.244444	794.441	4.58046	645.415	34.5562	1.42943	4	1.16817	0.915916	1.61471	2.71562	0.027352	0.084806	0.05667	0.034445	0.117079	0.042602	137504
190	0.974474	0.310811	1.29459	1.18528	0.623123	0.154655	0.154655	0.353754	514.535	4.49477	455.095	65.0569	3.48048	2.2042	2.05405	2.27447	3.74234	3.95706	0.04804	0.110223	0.122163	0.06861	0.043429	0.012811	137514
191	1.71231	1.27507	0.806607	0.228829	0.685586	1.57568	0.103904	0.244444	373.233	24.1372	786.974	25.3042	1.65465	3.93093	1.14414	2.22372	2.47357	2.64925	0.103011	0.069674	0.013757	0.065891	0.086697	0.091308	137646
192	2.27838	0.451351	1.36877	0.611411	1.31411	1.30631	0.11952	0.103904	1064.62	15.0535	709.332	8.14838	1.75676	3.43844	1.02402	2.2979	2.96547	0.943243	0.044257	0.061399	0.01423	0.021323	0.084451	0.036573	137747
193	1.55225	0.357658	0.997898	0.646547	0.841742	2.31742	0.107808	0.392793	339.602	9.30005	477.097	55.9342	2.14715	3.96096	1.88589	1.83724	3.78529	3.85946	0.043311	0.0653	0.036218	0.071565	0.07724	0.024987	137940
194	1.66937	0.904204	0.689489	0.388889	0.513814	0.131231	0.185886	0.33033	670.26	49.4725	1148.16	68.8493	2.39039	2.33333	2.85285	3.5042	2.23543	3.86336	0.074166	0.107031	0.01884	0.0374	0.078777	0.04934	138031
195	1.56787	0.502102	0.947147	0.857357	0.958859	2.48138	0.103904	0.338138	421.982	8.95532	864.909	47.191	1.40541	3.93093	2.06907	2.79369	3.95706	3.7033	0.047804	0.106676	0.041183	0.041893	0.077358	0.0361	138072
196	0.720721	0.381081	2.5009	0.787087	0.486486	0.353754	0.392793	0.18979	772.251	6.49601	173.7	7.13932	1.86186	3.66366	1.07207	3.81261	1.72012	1.77868	0.100765	0.110814	0.070147	0.084569	0.08587	0.111878	138096
197	1.91532	0.424024	1.46637	0.486486	0.595796	1.80991	0.150751	0.127327	764.993	13.1893	167.261	8.38251	2.17417	3.97898	1.27027	3.30901	2.52823	1.71622	0.053005	0.054778	0.040592	0.122163	0.088707	0.049222	138147
198	1.85285	0.303003	1.38438	0.564565	3.05525	1.77868	0.232733	0.158559	794.441	12.3457	232.772	14.633	1.77177	4	1.32733	3.14895	2.78198	1.52493	0.053478	0.051823	0.043193	0.097219	0.09249	0.033854	138160
199	1.63033	0.314715	1.10721	0.654354	0.826126	2.41111	0.107808	0.369369	369.726	10.4159	554.911	48.0907	2.07508	4	1.85586	1.77868	3.83604	3.80871	0.043075	0.070147	0.022505	0.063645	0.079131	0.025578	138205
200	1.99339	1.24384	0.431832	0.295195	0.267868	1.52102	0.181982	0.33033	481.624	4.75678	987.154	37.2678	1.71171	2.88288	1.10811	1.11502	3.17628	2.32913	0.066009	0.120981	0.117316	0.096628	0.11767	0.102066	138233
201	0.654354	0.486486	0.517718	0.459159	1.13063	0.392793	0.373273	0.256156	495.463	11.3398	434.107	12.3457	1.67568	2.14114	1.64264	3.56667	2.06757	2.77808	0.015766	0.045084	0.053951	0.041656	0.086106	0.106322	138234
202	2.17297	0.455255	1.37658	0.552853	1.44294	1.2985	0.103904	0.107808	809.587	12.8209	736.637	9.12606	2.19219	3.14414	1.25526	2.22372	2.96156	1.10721	0.042365	0.061635	0.019549	0.018958	0.090717	0.035863	138278
203	2.01682	0.931532	0.466967	0.494294	0.240541	1.64204	0.135135	0.178078	495.463	3.13956	889.762	19.0617	1.3994	2.89489	2.14715	1.07207	2.72733	2.16126	0.040592	0.124172	0.11838	0.051232	0.100765	0.099228	138291
204	0.43964	0.34985	2.54775	0.627027	0.783183	1.04475	0.818318	0.123423	915.328	0.768809	153.633	3.68626	1.40541	3.78679	1.09309	0.65045	1.69279	0.986186	0.068255	0.056079	0.055133	0.051823	0.102539	0.065654	138357
205	1.57177	0.392793	1.06036	0.658258	0.619219	2.93423	0.107808	0.369369	359.399	12.1147	554.911	50.8941	2.0991	3.997	1.85586	1.63814	3.71892	3.85165	0.047804	0.066955	0.013875	0.063645	0.076412	0.027352	138371
206	1.97778	0.65045	1.47027	0.728529	0.837838	0.935435	0.248348	0.221021	996.519	4.93989	263.174	37.9783	1	4	1.08108	0.814414	1.50541	2.86396	0.103484	0.107622	0.010919	0.072156	0.117552	0.032317	138415
207	0.763664	0.365465	1.23994	0.314715	0.584084	1.78649	0.256156	0.326426	519.417	3.45048	609.864	58.0873	2.18919	2.4955	1.98198	1.44294	3.66817	3.25435	0.054897	0.042129	0.061871	0.048867	0.053596	0.012693	138428
208	1.86457	0.927628	0.295195	0.384985	0.408408	1.00961	0.342042	0.174174	848.728	4.16773	840.751	32.0419	1.91892	4	1.10811	1.00571	1.7006	1.84114	0.028297	0.088707	0.101593	0.034799	0.107622	0.049222	138434
209	2.32913	0.342042	1.44685	0.66997	1.27507	1.37267	0.11952	0.103904	801.978	10.0298	736.637	6.87469	1.58559	2.15916	1.003	2.07147	3.02793	0.908108	0.043193	0.067428	0.01683	0.019904	0.088707	0.036573	138438
210	2.35646	0.334234	1.42733	0.611411	1.44294	1.45856	0.11952	0.103904	801.978	12.7004	689.519	7.5555	1.84384	3.51351	1.29429	2.8952	2.9967	0.99009	0.042484	0.06128	0.01754	0.022623	0.09119	0.036573	138547
211	1.84895	0.896396	0.384985	0.322523	0.408408	0.974474	0.267868	0.197598	898.203	4.24719	840.751	32.0419	1.81682	3.75976	1.10811	1.00961	1.8997	1.84114	0.028297	0.088707	0.054778	0.034799	0.119444	0.045084	138586
212	0.802703	0.365465	1.38048	1.11502	0.470871	0.345946	0.11952	0.295195	421.982	1.71555	387.601	57.0006	1.62462	2.83183	2.19219	1.59129	3.47688	3.9961	0.045084	0.121099	0.121217	0.066364	0.043666	0.010092	138603
213	0.541141	0.400601	2.40721	0.556757	1.96997	1.29069	0.806607	0.205405	1170.05	2.64881	185.569	4.20727	1.39339	3.69369	1.00601	1.06817	1.77087	1.98559	0.06991	0.060926	0.028652	0.051468	0.100883	0.104548	138793
214	1.86457	0.814414	0.384985	0.275676	0.342042	1.07598	0.342042	0.263964	794.441	3.48321	676.619	32.0419	1.46246	3.98198	1.15015	1.11111	1.72012	1.93874	0.031608	0.049577	0.120744	0.039883	0.122636	0.04603	138798
215	1.94655	0.841742	0.412312	0.353754	0.427928	0.794895	0.228829	0.205405	924.012	4.84747	645.415	32.0419	1.48348	4	1.10811	1.09159	1.7045	1.83333	0.028297	0.090244	0.054306	0.039292	0.115424	0.045676	138994
216	2.07928	0.728529	0.966667	0.248348	0.232733	0.888589	0.150751	0.404505	438.226	12.4628	736.637	38.3387	2.36937	2.45946	1.23724	0.9003	1.47417	3.80871	0.111287	0.051823	0.027588	0.034681	0.092963	0.095445	139164
217	1.24775	0.927628	0.384985	0.369369	0.34985	0.915916	0.345946	0.263964	722.855	3.48321	840.751	39.8145	1.46847	3.92492	1.04204	1.00961	1.7006	2.36426	0.028297	0.088707	0.054778	0.034799	0.121217	0.045084	139201
218	0.861261	0.459159	0.435736	0.455255	0.517718	0.373273	0.306907	0.287387	524.345	12.0009	207.835	14.633	2.36336	2.47748	1.54354	2.34475	1.94264	2.86006	0.011038	0.043193	0.037755	0.119917	0.096391	0.111641	139278
219	1.77868	0.345946	0.912012	0.720721	0.888589	2.45015	0.103904	0.263964	317.88	10.125	438.226	50.8941	2.38438	3.57658	1.87387	1.57177	3.88679	3.85556	0.04603	0.066482	0.038582	0.109868	0.083151	0.024869	139280
220	0.853453	0.408408	0.404505	0.537237	0.681682	1.11892	0.611411	0.275676	809.587	12.0009	425.985	14.3593	3.76577	3.89489	1.64865	2.34475	2.04414	2.74685	0.011156	0.050877	0.051823	0.045439	0.08516	0.108095	139308
221	2.91862	0.400601	1.69279	1.13454	1.58739	1.04084	0.1	0.221021	1084.91	3.11006	147.939	9.93556	2.16517	3.44444	2.30631	1.86066	1.56396	2.37207	0.049577	0.121099	0.117434	0.066837	0.080077	0.085279	139314
222	3.01622	0.502102	1.53273	0.545045	1.44294	1.91922	0.103904	0.103904	941.629	10.9195	794.441	10.318	1.24925	3.36937	1.14114	2.38769	2.80931	0.962763	0.074048	0.067191	0.022623	0.02546	0.083387	0.042365	139363
223	0.466967	0.463063	1.28679	0.478679	0.342042	1.36096	0.139039	0.322523	189.107	1.18704	239.46	24.8308	2	3.93994	1.36036	0.74024	2.28619	2.92252	0.036218	0.051232	0.086106	0.058798	0.07724	0.021677	139407
224	0.798799	0.27958	0.997898	0.837838	1.26727	0.50991	0.459159	0.283483	670.26	16.7012	52.8532	55.9342	1.74174	2.27928	1.43844	3.3988	0.716817	3.84384	0.034208	0.065063	0.02416	0.124172	0.066837	0.009264	139427
225	1.16967	0.548949	0.646547	0.724625	0.783183	0.716817	0.252252	0.1	736.637	9.30005	175.348	20.5575	1.62763	3.90991	1.15616	2.73514	0.837838	1.22432	0.028652	0.121926	0.051468	0.048395	0.060808	0.00891	139656
226	1.30631	0.880781	0.65045	0.470871	0.736336	0.115616	0.197598	0.303003	549.695	33.9097	915.328	60.3234	2.13213	2.19219	2.76577	2.57898	1.98949	3.75015	0.071802	0.10774	0.023451	0.035745	0.063881	0.054306	139664
227	0.783183	0.299099	1.36486	1.2048	0.494294	0.299099	0.135135	0.424024	369.726	2.17235	410.195	73.5541	1.85886	2.65165	2.14414	1.71622	3.56667	3.99219	0.043902	0.104194	0.1237	0.079131	0.047685	0.008082	139692
228	1.18528	1.16186	0.548949	0.373273	0.42012	0.291291	0.283483	0.513814	848.728	35.5491	987.154	66.2973	1.5045	2.53754	1.01502	2.32523	1.93874	3.89459	0.067073	0.123463	0.007846	0.0374	0.058207	0.057734	139826
229	1.37267	0.908108	0.833934	0.283483	0.541141	0.697297	0.240541	0.342042	560.175	59.1948	977.876	70.162	3.34535	2.24324	2.90991	2.43063	2.84835	3.75405	0.120981	0.108449	0.017421	0.07192	0.067073	0.058798	139835
230	2.23934	0.435736	1.4039	0.50991	1.43904	1.24384	0.103904	0.135135	801.978	14.7718	676.619	8.54233	2.21622	3.56757	1.0961	2.07928	3.12943	1.56787	0.041893	0.063527	0.014111	0.021795	0.089062	0.041774	139872
231	0.65045	0.404505	1.48979	0.556757	0.388889	1.50931	0.103904	0.396697	180.386	1.02058	251.037	19.2426	1.33634	3.01201	1.01201	0.654354	2.32913	2.62973	0.037637	0.046858	0.061635	0.05466	0.115306	0.032672	139891
232	2.35255	0.451351	1.09159	0.537237	1.42733	1.44294	0.11952	0.103904	736.637	12.5811	736.637	8.78778	1.6006	2.01201	1.12613	2.25886	2.77027	0.99009	0.042365	0.064827	0.019549	0.021323	0.089062	0.038582	139906
233	2.8054	0.677778	1.32583	0.584084	0.303003	0.83003	0.146847	0.314715	1250	6.43496	398.738	63.2398	1.6006	3.99399	1.03003	0.693393	1.75135	2.75856	0.119207	0.103484	0.021323	0.073102	0.064236	0.034327	140060
234	2.68048	0.572372	1.47027	0.587988	0.306907	1.47417	0.18979	0.291291	1203.67	7.62718	297.548	35.8864	2.19219	4	1.08108	0.697297	1.77868	2.80931	0.100174	0.106676	0.016003	0.076531	0.072748	0.032553	140134
235	0.607508	0.435736	1.28288	0.373273	0.174174	1.64595	0.103904	0.303003	165.689	0.911248	237.209	17.6748	1.33934	4	1.07207	0.658258	2.21201	2.87958	0.040238	0.049104	0.060098	0.058798	0.080432	0.033381	140228
236	1.77477	0.837838	0.384985	0.369369	0.545045	0.951051	0.342042	0.193694	924.012	4.80192	840.751	30.8542	1.51952	4	1.23724	1.0955	1.7982	1.77477	0.029834	0.089416	0.053123	0.030662	0.115779	0.047567	140246
237	0.560661	0.287387	2.53604	1.80991	0.26006	1.85285	0.845646	0.373273	598.455	2.41013	1126.68	20.5575	1.76577	3.91291	2.32432	1.07207	3.92192	3.66817	0.11105	0.121926	0.058916	0.01553	0.120271	0.075939	140284
238	0.568468	0.338138	1.31411	0.513814	0.271772	1.47808	0.103904	0.326426	185.569	0.512242	291.981	21.7559	1.28829	3.95195	1.16517	0.642643	3.01622	2.97327	0.033617	0.048631	0.09379	0.060335	0.073339	0.034681	140317
239	0.927628	0.275676	1.16186	1.25946	0.474775	1.26336	0.150751	0.342042	490.806	3.5833	455.095	79.3259	2.30931	2.90691	2.15015	1.75526	3.57447	3.90631	0.035982	0.112824	0.080314	0.065891	0.04272	0.007964	140412
240	1.09159	0.342042	1.38048	0.9003	0.658258	0.139039	0.139039	0.314715	490.806	3.32258	438.226	68.2022	2.3003	2.68168	2.22523	1.61862	2.66486	3.75796	0.063527	0.107267	0.121572	0.065654	0.043666	0.01021	140428
241	2.39549	0.357658	1.35706	0.748048	1.42733	1.49369	0.107808	0.103904	764.993	14.0906	722.855	7.34446	1.76577	3.57057	1.06306	2.37207	2.97327	0.884685	0.042129	0.061871	0.007609	0.022387	0.089062	0.037755	140592
242	1.34925	0.939339	0.607508	0.463063	0.529429	0.127327	0.142943	0.314715	394.991	44.1725	1034.88	70.8276	2.29429	1.93994	3.44444	2.6024	1.81381	3.62522	0.075703	0.112587	0.02085	0.038819	0.06329	0.053833	140645
243	2.30571	0.412312	1.55616	0.611411	1.31021	1.41952	0.103904	0.103904	941.629	11.6657	598.455	8.87116	1.85886	3.55556	1.12613	2.44625	2.96156	1.2048	0.043902	0.06329	0.020495	0.021323	0.088825	0.036573	140784
244	2.73514	0.560661	1.45856	0.630931	0.435736	0.771471	0.150751	0.334234	932.779	7.92078	383.958	45.4418	1.52853	2.7958	1.02703	0.798799	1.91141	3.27387	0.104903	0.103484	0.012574	0.076176	0.091544	0.034445	140785
245	1.57568	0.357658	0.974474	0.654354	0.9003	2.50871	0.103904	0.361562	339.602	8.87116	604.132	45.4418	2.09309	3.997	1.93994	1.66156	3.8985	3.6955	0.045676	0.066955	0.037873	0.064472	0.06861	0.035745	140815
246	0.853453	0.529429	0.443544	0.412312	0.502102	0.267868	0.240541	0.232733	519.417	12.0009	598.455	10.8169	1.80781	2.29429	1.68769	2.80931	2.05195	2.26276	0.010683	0.044848	0.044612	0.027825	0.088707	0.098046	140853
247	0.576276	0.365465	1.19309	0.482583	1.12282	1.41952	0.178078	0.357658	213.807	3.79218	303.22	20.7525	1.23724	3.91892	1.73273	3.94535	2.14174	2.96937	0.043193	0.051468	0.090953	0.053005	0.077476	0.053951	140853
248	1.05255	0.318619	1.35706	0.943243	0.502102	0.103904	0.123423	0.384985	549.695	2.41013	438.226	65.6742	2.1982	2.89489	2.07207	1.7982	3.63694	3.80871	0.04473	0.076294	0.124882	0.065063	0.040592	0.008673	140856
249	1.04865	1.54054	0.91982	0.178078	0.798799	1.4976	0.115616	0.271772	306.097	39.8145	848.728	26.5276	2.12913	3.06907	1.02703	2.53994	2.74685	2.54775	0.103839	0.06459	0.017303	0.058207	0.08918	0.064118	141161
250	1.03694	0.369369	0.986186	0.576276	0.154655	1.02132	0.318619	0.326426	554.911	2.25597	258.251	62.6454	2.22823	2.55556	4	0.744144	2.02462	3.54324	0.049459	0.045321	0.093081	0.101475	0.087052	0.020732	141288
251	1.55616	0.338138	0.896396	0.529429	0.701201	2.50481	0.103904	0.369369	339.602	10.221	670.26	50.8941	3.40541	3.91592	1.93393	1.76306	3.82823	3.77748	0.043311	0.054306	0.04142	0.065773	0.063645	0.033263	141439
252	1.83724	0.334234	1.46637	0.642643	3.14895	1.82162	0.244444	0.131231	786.974	12.1147	213.807	10.6145	1.72072	3.60661	1.38438	3.25045	2.68048	1.51321	0.061635	0.045912	0.034208	0.125	0.102302	0.053951	141566
253	0.712913	0.482583	0.345946	0.451351	1.0018	0.74024	0.58018	0.275676	621.492	13.697	442.383	15.486	2.3964	2.54054	1.63664	2.3018	1.93874	2.76246	0.011038	0.044848	0.048986	0.048276	0.080786	0.104312	141567
254	1.09159	0.318619	1.45466	0.982282	1.1033	0.236637	0.162462	0.342042	598.455	4.71208	534.342	68.2022	2.2012	2.91592	2.14114	1.63033	3.48078	3.92192	0.063527	0.109277	0.074994	0.061753	0.040238	0.012811	141567
255	1.77477	0.931532	0.447447	0.283483	0.396697	0.986186	0.365465	0.275676	1159.05	2.96663	873.115	33.2753	1.13514	3.99399	1.14114	0.927628	1.8958	2.03634	0.033617	0.091308	0.054897	0.035509	0.123936	0.045912	141618
256	1.76306	0.416216	1.53664	0.595796	3.26997	1.46637	0.127327	0.111712	663.961	9.30005	156.562	8.07179	1.1952	3.98198	1.25225	3.20751	2.66877	1.57177	0.050523	0.073457	0.030544	0.125	0.094381	0.048749	141705
257	1.94655	0.318619	1.61081	0.607508	3.22703	1.81772	0.275676	0.139039	996.519	18.1826	202.03	12.1147	1.62763	3.97898	1.22523	3.08649	2.64144	1.51321	0.066246	0.038346	0.013757	0.123818	0.096982	0.043429	141746
258	0.697297	0.459159	0.43964	0.377177	0.529429	0.455255	0.529429	0.306907	581.739	8.07179	309.001	13.697	2.46547	2.44144	1.64865	2.35255	1.97778	2.7976	0.008791	0.046503	0.055606	0.049222	0.118734	0.098283	141752
259	1.79039	0.369369	1.22432	0.705105	1.01351	2.32132	0.1	0.295195	442.383	8.14838	450.818	37.9783	1.0961	3.97297	2.36036	1.76306	3.89069	3.84775	0.044493	0.068255	0.013638	0.069792	0.086461	0.028416	141826
260	1.32583	0.556757	1.0018	0.560661	0.872973	2.38378	0.111712	0.27958	402.521	5.08183	554.911	40.1922	1.26126	3.83183	1.93093	1.78649	3.83994	3.88679	0.042129	0.072629	0.037637	0.060926	0.086579	0.03078	141916
261	0.732432	0.50991	0.396697	0.381081	0.896396	0.345946	0.388889	0.275676	604.132	9.47736	442.383	13.697	3.22523	2.41742	1.6997	2.13393	1.91532	2.78198	0.0082	0.048395	0.056079	0.04272	0.078186	0.102539	141921
262	0.642643	0.463063	1.43514	0.342042	0.384985	1.4976	0.103904	0.373273	224.143	1.39374	244.025	25.5443	1.23724	4	1.22823	0.779279	2.23153	2.96547	0.045203	0.060216	0.043666	0.061753	0.076531	0.02877	141945
263	0.954955	0.283483	1.38438	1.15405	0.584084	0.201502	0.111712	0.334234	380.349	2.25597	438.226	65.0569	2.08108	2.98198	2.1982	1.53273	3.83213	3.92192	0.045084	0.107858	0.114124	0.063999	0.043666	0.007491	141957
264	1.41562	1.5015	0.931532	0.178078	0.915916	2.0949	0.115616	0.213213	373.233	27.0333	959.581	23.6857	2.11111	3.86787	1.14114	2.71952	2.83664	2.30571	0.107031	0.064827	0.031608	0.054897	0.100529	0.070265	141977
265	1.86457	0.927628	0.384985	0.369369	0.427928	1.23994	0.338138	0.263964	881.399	4.58046	932.779	32.0419	1.45946	4	1.02703	1.1033	1.7006	1.81381	0.033381	0.088707	0.055961	0.026524	0.118498	0.045557	142067
266	0.912012	0.506006	0.646547	0.826126	0.75976	0.517718	0.217117	0.111712	468.171	6.55764	202.03	22.381	1.63964	3.96396	1.36937	2.73514	0.666066	0.818318	0.041302	0.110814	0.094618	0.046976	0.048276	0.01352	142091
267	1.74354	0.966667	0.498198	0.369369	0.193694	1.41952	0.123423	0.213213	320.896	3.11006	529.32	17.6748	1.46547	3.77477	1.33333	1.07207	1.68498	2.2979	0.040356	0.125	0.098046	0.053242	0.125	0.097692	142095
268	2.15736	0.931532	0.435736	0.283483	0.427928	1.17357	0.342042	0.205405	1044.7	4.05132	817.268	34.5562	1.32132	3.91592	1.2042	0.892492	1.5991	1.77087	0.041183	0.087407	0.05265	0.032672	0.117316	0.045084	142231
269	2.75075	0.716817	1.34144	0.533333	0.115616	1.33754	0.135135	0.326426	950.563	8.30373	352.675	40.1922	2.37237	2.96997	1.06006	0.654354	1.68889	2.8991	0.103248	0.10644	0.017185	0.066955	0.072866	0.035745	142426
270	0.541141	0.412312	2.1964	0.642643	0.154655	1.14625	0.705105	0.111712	1084.91	0.821345	147.939	4.49477	2.09009	3.4955	1.18919	0.677778	1.45075	1.28288	0.066718	0.069201	0.115543	0.052178	0.079131	0.055961	142544
271	1.89189	0.888589	0.369369	0.34985	0.322523	1.13844	0.283483	0.197598	794.441	4.62392	786.974	32.0419	1.20721	4	1.10811	1.21652	1.72402	1.86847	0.030189	0.086461	0.056079	0.036336	0.112587	0.045084	142545
272	1.51321	1.07207	0.736336	0.295195	0.591892	0.139039	0.154655	0.384985	722.855	19.7955	794.441	70.162	1.29129	2.13514	1.96697	2.29399	1.96607	3.78138	0.071684	0.103603	0.019195	0.038464	0.072393	0.048513	142568
273	0.697297	0.435736	0.443544	0.34985	0.841742	0.11952	0.693393	0.275676	670.26	7.84634	391.278	12.8209	2.01802	2.56156	1.75375	2.37598	1.95045	2.6961	0.010919	0.045557	0.058443	0.044966	0.124409	0.110223	142620
274	1.73964	0.701201	0.384985	0.369369	0.381081	0.99009	0.474775	0.162462	1105.6	4.58046	840.751	26.0313	1.64565	3.93994	1.3003	0.931532	1.82162	1.83333	0.027234	0.085515	0.051823	0.031489	0.117198	0.045084	142658
275	1.11111	0.513814	0.923724	0.427928	0.267868	0.927628	0.267868	0.303003	621.492	2.15193	278.515	62.6454	1.51351	2.55556	3.95495	0.689489	2.05586	3.48468	0.052296	0.044021	0.050995	0.100411	0.084451	0.023451	142658
276	0.724625	0.463063	0.443544	0.369369	1.09159	0.345946	0.342042	0.275676	509.699	13.827	410.195	13.697	1.83483	2.5045	1.64865	2.86396	1.94655	2.86006	0.011038	0.047804	0.031726	0.045439	0.08185	0.103484	142708
277	1.17357	0.412312	1.32583	1.04475	0.49039	0.221021	0.146847	0.342042	570.855	2.57483	477.097	72.178	1.92192	2.95195	2.23423	2.3994	3.56667	3.92192	0.048158	0.107267	0.121572	0.065063	0.075467	0.007255	142791
278	1.14625	0.416216	0.884685	0.728529	0.84955	2.32523	0.361562	0.338138	722.855	11.556	676.619	65.0569	1.83183	3.93694	1.92192	2.59459	3.83994	3.98048	0.051468	0.072629	0.041538	0.063881	0.076885	0.029007	142809
279	0.709009	0.443544	0.384985	0.459159	0.958859	0.338138	0.478679	0.275676	524.345	10.4159	495.463	14.633	3.06306	3.07207	1.54955	2.3018	1.95045	2.7976	0.011038	0.046385	0.05797	0.042838	0.088707	0.10443	142810
280	1.36877	0.498198	0.923724	0.486486	0.18979	0.810511	0.205405	0.271772	418.016	2.21377	278.515	57.0006	1.92492	2.38438	3.94595	0.857357	2.10661	3.46126	0.052887	0.051232	0.0945	0.101002	0.120744	0.023451	142861
281	1.43123	0.384985	1.93874	0.771471	1.66546	1.22432	0.150751	0.322523	832.85	22.1706	549.695	39.0696	2.33033	2.08108	1.15015	1.86066	2.1027	3.27387	0.122045	0.085633	0.012456	0.040119	0.024633	0.02617	142929
282	1.85285	0.303003	1.53664	0.767568	3.16066	2.02462	0.217117	0.11952	716.062	16.2347	161.061	9.04029	2.93093	3.98799	1.9009	3.24655	2.48919	1.45466	0.054542	0.056433	0.043784	0.123936	0.092726	0.048158	143139
283	1.51321	0.482583	1.06036	0.416216	0.697297	3.22703	0.103904	0.361562	394.991	9.56728	554.911	50.8941	2.02102	3.39339	1.84685	1.77087	3.81652	3.62913	0.044612	0.067546	0.037164	0.063645	0.07322	0.024042	143195
284	0.533333	0.443544	1.4039	0.42012	0.427928	1.59129	0.17027	0.416216	275.898	0.805978	273.305	30.2769	1.22823	1.62462	1.25526	0.720721	2.45015	3.90631	0.041774	0.047567	0.082678	0.063763	0.07523	0.026642	143249
285	2.23934	0.400601	1.46637	0.58018	1.31802	1.98559	0.11952	0.103904	1054.61	8.30373	621.492	9.84218	1.53754	3.48348	1.19219	2.16126	2.86396	1.02913	0.038819	0.07062	0.019431	0.017776	0.083033	0.024278	143444
286	1.11111	0.435736	0.912012	0.463063	0.209309	0.978378	0.236637	0.303003	418.016	1.92139	200.131	62.6454	1.77778	2.43544	3.2042	0.712913	1.47417	3.57447	0.051705	0.045794	0.093081	0.10443	0.084451	0.023451	143459
287	2.21201	0.451351	1.47027	0.611411	1.32583	1.44294	0.111712	0.1	906.725	11.2333	736.637	6.43496	1.85586	3.54054	1.03904	2.29009	2.85616	0.884685	0.045912	0.061399	0.019549	0.021323	0.089771	0.039055	143499
288	0.677778	0.369369	1.37267	0.408408	0.388889	1.9036	0.103904	0.26006	180.386	2.17235	219.95	18.3552	2.6006	3.96096	1.19219	1.41171	2.12613	3.08258	0.035391	0.04473	0.097337	0.053833	0.076531	0.019904	143519
289	0.677778	0.443544	0.388889	0.384985	0.915916	0.556757	0.58018	0.338138	486.193	13.697	342.824	14.912	2.17417	2.5045	1.74474	3.42613	1.6967	2.73904	0.009146	0.047094	0.058088	0.046267	0.120508	0.103484	143537
290	1.57177	0.338138	0.962763	0.654354	0.904204	2.42673	0.107808	0.369369	314.893	12.1147	554.911	50.8941	2.0991	4	1.81682	2.37598	3.83604	3.80871	0.042957	0.069792	0.037637	0.0653	0.076649	0.03078	143617
291	1.56396	1.0018	0.634835	0.455255	0.65045	0.139039	0.18979	0.342042	801.978	57.0006	1034.88	77.8418	1.96396	2.24625	2.76276	3.61742	2.01682	3.6018	0.081969	0.114124	0.022032	0.035745	0.04804	0.053596	143618
292	1.13063	0.466967	1.01742	0.541141	0.197598	1.77868	0.252252	0.256156	495.463	2.67394	278.515	55.9342	1.81982	2.52252	3.86486	0.993994	2.21982	3.36757	0.053478	0.047804	0.096628	0.103839	0.084688	0.021086	143690
293	2.16517	0.295195	1.47808	0.767568	1.44294	1.4039	0.123423	0.103904	670.26	15.931	645.415	6.93991	1.9009	3.51351	1.31532	3.2973	3.07868	0.931532	0.038819	0.061517	0.011392	0.017421	0.093554	0.035982	143760
294	1.1033	0.334234	1.22432	1.13454	0.603604	0.213213	0.150751	0.361562	633.34	3.38592	544.529	76.3855	2.21021	2.89189	2.19219	2.50481	3.61742	4	0.043193	0.100411	0.124527	0.044375	0.046267	0.007018	143809
295	3.62132	0.915916	0.607508	0.548949	0.248348	1.33754	0.107808	0.26006	959.581	2.36504	689.519	22.5933	1.64264	2.88589	1.53153	0.970571	2.62192	2.30961	0.042602	0.123109	0.119444	0.057852	0.116252	0.092726	143924
296	0.611411	0.365465	1.11502	0.455255	0.474775	1.48979	0.103904	0.334234	162.589	0.667272	251.037	27.0333	1.31832	3.87387	1.27928	0.857357	2.09099	2.77417	0.035982	0.043548	0.087998	0.058207	0.072629	0.031371	143995
297	2.8991	0.673874	1.43904	0.630931	0.267868	0.896396	0.115616	0.357658	1203.67	8.62337	311.933	35.5491	1.57057	3.94895	1.09009	1.17748	1.6967	2.84444	0.100647	0.104903	0.013993	0.07393	0.070501	0.051586	144057
298	0.818318	0.228829	1.40781	0.705105	0.455255	1.59129	0.1	0.365465	145.171	2.07217	228.417	19.4251	1.76276	3.94294	1.26426	1.43123	2.25886	3.4027	0.040238	0.051941	0.095682	0.058916	0.077831	0.040947	144180
299	1.87628	1.0994	0.572372	0.365465	0.334234	0.966667	0.115616	0.252252	633.34	4.93989	743.626	18.3552	3.42042	3.31832	1.65165	1.51321	2.66877	1.86457	0.039174	0.118734	0.118025	0.057261	0.117198	0.097573	144244
300	2.30571	0.451351	1.45075	0.685586	1.44294	2.75075	0.11952	0.103904	801.978	14.3593	736.637	7.69954	2.3003	3.51351	1.12613	2.25886	2.98108	0.892492	0.047212	0.062581	0.019549	0.021323	0.090717	0.026879	144260
301	1.85285	0.396697	1.13063	0.564565	3.07868	1.71231	0.232733	0.123423	764.993	14.7718	217.883	11.1277	1.9009	4	1.3964	3.59399	2.6024	1.603	0.054424	0.049931	0.04142	0.125	0.09249	0.049931	144354
302	0.603604	0.443544	1.3961	0.474775	0.115616	1.51712	0.103904	0.34985	182.097	1.11111	241.732	21.7559	2.33033	3.99399	1.34535	0.771471	2.26276	2.86787	0.037755	0.053123	0.089416	0.054897	0.094027	0.03409	144362
303	1.25946	1.67718	0.689489	0.127327	0.908108	1.61081	0.162462	0.232733	306.097	30.8542	1181.15	44.5916	1.38739	3.71772	2.78979	2.92252	2.59069	2.65706	0.117434	0.067428	0.016003	0.055961	0.089771	0.068728	144493
304	1.06817	0.318619	1.24384	1.07598	0.724625	0.178078	0.107808	0.353754	421.982	4.01324	463.771	68.2022	1.84985	2.87988	2.00901	1.52493	3.56276	3.52372	0.045084	0.10774	0.056433	0.065063	0.043193	0.009383	144513
305	1.86847	0.892492	0.384985	0.424024	0.474775	0.997898	0.357658	0.150751	1064.62	3.68626	825.022	25.0664	1.57658	3.63664	1.10811	1.00961	1.73964	1.83333	0.028297	0.088352	0.054778	0.031962	0.115779	0.045084	144588
306	2.41501	0.529429	1.54054	0.486486	1.55616	1.40781	0.111712	0.103904	864.909	10.8169	825.022	9.93556	1.65766	3.60961	1.03604	2.20811	2.77417	1.10721	0.059625	0.067191	0.020968	0.01754	0.109277	0.035272	144747
307	0.525526	0.357658	2.72733	0.630931	0.494294	0.982282	0.771471	0.193694	915.328	2.75077	141.116	6.49601	1.61862	3.81982	1.26426	0.75976	1.62643	1.68889	0.073693	0.049222	0.007255	0.054778	0.121335	0.074757	144783
308	0.709009	0.552853	1.19309	0.322523	0.369369	1.68498	0.115616	0.295195	383.958	2.17235	645.415	57.5414	2.33333	2.61562	2.11712	1.21652	3.30511	3.33634	0.040592	0.052769	0.083269	0.04071	0.059862	0.008673	144818
309	2.75466	0.572372	1.47027	0.568468	0.334234	1.66937	0.18979	0.291291	1215.09	6.81008	339.602	38.3387	2.0991	4	1.26126	0.623123	1.71622	2.78979	0.103484	0.106085	0.015412	0.070738	0.070501	0.033499	144838
310	1.50931	0.416216	1.06426	0.548949	0.818318	2.0012	0.107808	0.369369	339.602	10.6145	554.911	48.0907	1.74174	3.58258	1.85586	3.68769	3.83604	3.80871	0.041656	0.062108	0.036336	0.054424	0.102657	0.028889	144858
311	0.705105	0.548949	0.974474	0.478679	0.267868	1.47417	0.103904	0.287387	189.107	1.10067	283.825	21.7559	1.32733	3.84985	3.91592	0.787087	2.0012	2.98889	0.038701	0.073693	0.089535	0.059034	0.07854	0.063527	144987
312	1.00571	0.552853	0.954955	0.463063	0.150751	0.865165	0.303003	0.283483	683.039	2.13171	244.025	67.5612	1.08408	2.64565	3.51351	0.689489	2.02462	3.43393	0.055724	0.059862	0.036691	0.102539	0.078186	0.019195	145012
313	1.45856	0.923724	0.736336	0.384985	0.943243	0.127327	0.197598	0.244444	560.175	42.5352	1250	65.0569	1.73874	3.48048	2.72372	3.6994	2.09099	3.76186	0.100883	0.112587	0.028297	0.034918	0.063408	0.051941	145017
314	0.689489	0.427928	0.443544	0.388889	0.986186	0.345946	0.545045	0.275676	514.535	13.4408	406.34	12.8209	3.44745	2.71772	1.51351	2.3018	1.95045	2.75075	0.014111	0.045084	0.054306	0.044375	0.089062	0.097573	145083
315	2.2042	0.943243	0.771471	0.256156	0.646547	0.794895	0.103904	0.404505	297.548	10.0298	1015.52	49.0076	1.8048	2.44144	1.30931	0.814414	1.67327	4	0.111641	0.047449	0.022505	0.035863	0.112942	0.092135	145116
316	2.07928	0.521622	1.47027	0.494294	1.42733	1.27898	0.205405	0.162462	1250	12.0009	1148.16	7.69954	1.26126	3.68468	1.12613	2.25886	3.11772	1.29069	0.078895	0.071092	0.016003	0.020377	0.086224	0.104785	145148
317	1.64985	0.345946	1.01742	0.654354	0.923724	2.43844	0.107808	0.392793	346.077	9.47736	554.911	45.4418	2.15015	2.23423	1.86486	1.73183	3.78529	3.92583	0.041538	0.05797	0.037991	0.063999	0.076058	0.028652	145198
318	0.642643	0.463063	1.32973	0.373273	0.478679	1.66546	0.103904	0.361562	209.806	1.31697	228.417	20.1729	2.3003	3.97598	1.24024	1.01351	2.03243	3.2036	0.038937	0.045203	0.112824	0.056906	0.072629	0.034681	145248
319	0.494294	0.318619	1.47027	1.45466	0.58018	1.11502	0.853453	0.381081	848.728	1.59073	359.399	35.5491	2.01502	1.33333	2.06306	1.46246	3.37147	3.82823	0.030189	0.097337	0.101475	0.050641	0.113769	0.015175	145258
320	1.28288	1.57568	0.931532	0.205405	0.818318	1.70841	0.107808	0.193694	376.775	38.7024	924.012	26.0313	2.2012	3.74474	1.96697	2.63363	2.67658	2.59069	0.110223	0.076058	0.014939	0.055961	0.086224	0.071802	145433
321	2.33694	0.412312	1.38438	0.502102	1.33754	1.86847	0.103904	0.131231	651.539	12.7004	676.619	9.30005	1.63964	3.27327	1.11712	2.41892	2.92643	1.45856	0.046503	0.060335	0.01754	0.019904	0.088825	0.041065	145496
322	0.568468	0.236637	1.5015	0.412312	0.26006	1.47417	0.11952	0.248348	129.619	0.484026	207.835	14.4955	1.1952	3.91592	1.00901	0.709009	2.49309	3.00841	0.036336	0.012102	0.093672	0.062226	0.087525	0.032908	145507
323	1.81772	0.33033	1.53273	0.658258	2.51261	1.72402	0.26006	0.127327	764.993	27.5487	200.131	10.6145	1.95796	3.87988	1.33333	3.25826	2.64925	1.68108	0.066482	0.051823	0.0082	0.125	0.100292	0.043311	145535
324	1.01742	0.318619	1.38048	1.197	0.638739	0.295195	0.150751	0.424024	576.271	2.11167	438.226	63.8398	1.4985	2.76577	2.1021	1.76697	3.77748	3.92583	0.046621	0.107858	0.125	0.06459	0.047212	0.011629	145593
325	2.11441	1.06817	0.642643	0.158559	0.213213	1.23604	0.107808	0.369369	222.037	18.0118	1238.25	51.8644	2.85886	2.48348	1.30631	0.9003	1.66937	3.92192	0.107149	0.049931	0.019313	0.030662	0.115661	0.086816	145644
326	1.2985	1.55225	1.07207	0.142943	0.841742	2.18468	0.107808	0.267868	391.278	42.9387	959.581	23.6857	2.1982	3.79279	1.01201	2.83273	2.94204	2.61411	0.12299	0.069674	0.014466	0.060335	0.086934	0.07062	145664
327	1.31802	1.38829	0.982282	0.178078	1.35706	1.34535	0.111712	0.381081	376.775	24.1372	987.154	34.2314	1.30931	1.87087	1.06607	2.32132	2.65706	3.03183	0.110577	0.069319	0.012693	0.058325	0.089889	0.073339	145670
328	1.14625	0.431832	1.28288	0.666066	1.86066	1.91922	0.115616	0.103904	801.978	4.93989	207.835	6.87469	1.32132	3.64264	1.45646	3.15285	2.64534	0.954955	0.048158	0.068965	0.062935	0.12169	0.028179	0.058561	145703
329	1.73183	0.33033	1.52883	0.677778	1.30631	1.91532	0.162462	0.107808	524.345	13.3145	175.348	8.30373	2.30631	4	2.03303	3.35976	2.34865	1.21261	0.057143	0.048867	0.041538	0.116134	0.093318	0.052059	145726
330	3.29339	0.34985	1.84114	1.41171	0.470871	1.06036	0.111712	0.17027	1215.09	2.05269	215.835	8.30373	2.26126	1.83183	2.27928	0.943243	2.13784	2.3018	0.049813	0.122872	0.059389	0.07393	0.089416	0.079013	145765
331	1.18919	0.318619	1.53273	1.11502	0.654354	0.150751	0.174174	0.353754	683.039	2.88376	383.958	26.2783	1.84685	2.95495	3.29129	2.58679	3.63694	3.87507	0.047804	0.111287	0.124764	0.066837	0.068137	0.044139	145899
332	1.77087	0.908108	0.587988	0.50991	0.529429	1.35706	0.209309	0.240541	825.022	2.23477	848.728	17.3441	1.00601	3.28228	1.72673	0.853453	2.91081	2.55946	0.042838	0.119444	0.061753	0.05868	0.118616	0.105376	145920
333	2.75466	0.572372	1.5015	0.646547	0.310811	1.04084	0.17027	0.33033	1226.61	10.4159	311.933	45.4418	1.50751	3.95796	1.11411	1.14234	1.65375	3.32072	0.10573	0.099583	0.008082	0.067191	0.070974	0.031962	145931
334	1.86457	0.837838	0.384985	0.314715	0.287387	1.08378	0.314715	0.166366	794.441	4.20727	772.251	32.0419	1.42342	4	1.16817	0.986186	1.6967	1.72012	0.034563	0.060808	0.052296	0.036927	0.115779	0.041302	146137
335	0.970571	0.517718	1.0018	0.412312	0.213213	0.970571	0.267868	0.295195	514.535	2.50291	198.25	62.6454	2.18619	2.3964	3.91291	1.06036	1.86847	3.63694	0.051114	0.062463	0.092845	0.103603	0.081732	0.020022	146171
336	0.693393	0.248348	1.37658	1.44294	0.548949	1.13844	0.83003	0.357658	1044.7	1.81556	450.818	28.074	1.63363	1.27027	2.06306	1.81381	3.37147	3.73454	0.033263	0.102066	0.102302	0.050523	0.101593	0.02948	146183
337	0.638739	0.271772	2.50481	0.841742	0.537237	0.283483	0.533333	0.154655	645.415	3.86448	156.562	5.63809	1.72372	3.42042	1.03303	1.57568	1.77477	1.56787	0.105139	0.051941	0.061753	0.089535	0.082678	0.09911	146303
338	1.75135	0.463063	1.34535	0.517718	0.334234	1.64204	0.174174	0.166366	932.779	4.32816	202.03	10.0298	1.48949	2.86787	1.51351	1.22042	2.53994	1.77477	0.048631	0.055369	0.037755	0.098874	0.079722	0.062463	146318
339	1.62252	0.572372	1.57568	0.326426	0.404505	0.810511	0.256156	0.345946	968.685	6.25522	380.349	39.8145	1.51051	3.70871	2.44444	2.61411	2.0949	3.72673	0.119562	0.036218	0.095327	0.076294	0.079131	0.069556	146409
340	0.65045	0.27958	2.21982	0.587988	0.33033	1.43514	0.974474	0.115616	1137.37	1.29233	172.067	4.20727	1.03303	3.65465	1.00901	0.685586	1.44294	0.947147	0.0653	0.039055	0.011156	0.050286	0.106558	0.055015	146579
341	1.7045	0.997898	0.611411	0.466967	0.103904	1.15405	0.146847	0.221021	463.771	1.03027	1044.7	23.2425	1.57057	2.1952	1.61862	0.552853	2.68438	2.14565	0.057852	0.118734	0.122517	0.052178	0.119326	0.097101	146656
342	2.03634	0.876877	0.693393	0.377177	0.470871	1.42342	0.240541	0.181982	627.388	4.12856	932.779	21.7559	1.47748	2.65766	1.45345	1.45466	2.66486	2.23543	0.084806	0.104075	0.123109	0.058207	0.117079	0.0945	146698
343	1.62643	0.357658	1.72402	1.31021	0.26006	1.14234	0.236637	0.201502	1170.05	2.23477	598.455	12.7004	1.72072	1.63664	2.15315	0.751952	2.1027	2.27057	0.050995	0.122636	0.030189	0.013284	0.082205	0.053478	146706
344	1.2048	0.318619	1.47027	1.03694	0.603604	0.295195	0.1	0.443544	587.258	1.83278	438.226	59.7564	1.87387	1.91291	2.14414	1.57958	3.71111	3.96877	0.045557	0.107858	0.119562	0.090953	0.043666	0.013993	146764
345	1.78258	1.04084	0.595796	0.443544	0.310811	0.876877	0.178078	0.252252	864.909	3.75654	406.34	18.3552	2.17117	2.83784	1.85586	1.23994	2.51652	2.497	0.03811	0.124527	0.122517	0.117316	0.119207	0.09982	146798
346	1.42342	1.25946	1.03694	0.139039	0.728529	1.83724	0.103904	0.256156	486.193	25.3042	524.345	23.2425	1.27928	3.98198	1.15916	2.7976	2.7	2.66877	0.102775	0.063763	0.011274	0.091071	0.083505	0.117198	146885
347	1.15405	0.404505	0.966667	0.427928	0.154655	0.982282	0.26006	0.287387	524.345	2.15193	224.143	60.3234	1.82282	2.52252	4	0.833934	1.91922	3.60961	0.050286	0.045794	0.093081	0.103721	0.082796	0.019431	147038
348	1.77477	0.404505	0.923724	0.42012	0.904204	2.71952	0.103904	0.287387	380.349	7.84634	663.961	50.8941	1.87688	3.91592	3.21622	1.78258	3.94925	3.82432	0.04603	0.063645	0.034918	0.06128	0.077949	0.026997	147136
349	1.57177	0.310811	1.08769	0.748048	0.794895	2.41111	0.107808	0.369369	311.933	10.6145	560.175	49.9419	2.34234	2.33033	1.96396	1.92312	3.83604	3.71111	0.045912	0.066482	0.038582	0.067191	0.073575	0.027234	147219
350	2.55556	0.412312	1.38829	0.611411	1.47027	1.44294	0.11952	0.107808	959.581	9.47736	736.637	8.54233	1.37538	3.87087	1.12613	2.55946	3.1021	0.841742	0.045676	0.06199	0.019549	0.019549	0.094854	0.036573	147236
351	1.29069	1.61471	0.931532	0.178078	0.826126	1.82553	0.154655	0.248348	376.775	30.8542	959.581	22.381	2.47447	2.97297	1.05405	2.0012	2.83273	2.22372	0.110223	0.068255	0.018722	0.057497	0.124172	0.068492	147258
352	0.638739	0.463063	0.396697	0.443544	0.962763	0.345946	0.584084	0.275676	430.027	7.7726	410.195	14.0906	2.06607	2.53153	1.48348	2.21201	1.90751	2.7976	0.011038	0.056788	0.053123	0.045084	0.123936	0.103011	147272
353	2.17297	0.689489	0.798799	0.217117	0.584084	0.927628	0.103904	0.396697	241.732	13.9582	932.779	49.4725	3.62763	2.44444	1.35435	0.693393	1.66937	3.96487	0.108804	0.049931	0.026288	0.032199	0.095091	0.090244	147300
354	1.18138	0.334234	1.37658	1.13063	0.818318	2.65706	0.135135	0.310811	560.175	3.02319	391.278	32.6527	1.32132	2.77477	2.26126	3.03183	3.63303	3.66817	0.041893	0.118025	0.116843	0.067782	0.050877	0.027115	147323
355	1.0994	0.556757	0.966667	0.435736	0.533333	0.986186	0.181982	0.318619	514.535	1.23273	255.823	52.8532	1.26426	2.46547	3.92192	0.978378	1.85285	3.46907	0.049695	0.056197	0.097928	0.106085	0.084215	0.028534	147372
356	0.587988	0.463063	0.478679	0.392793	1.13844	0.408408	0.564565	0.275676	514.535	7.41414	410.195	13.697	1.94595	2.48949	1.68168	2.26667	1.87628	2.7976	0.016594	0.045084	0.055369	0.047804	0.080786	0.100292	147385
357	1.07598	0.34985	1.16577	1.11502	0.50991	1.6967	0.158559	0.342042	651.539	3.13956	438.226	68.2022	1.42342	2.89189	2.15916	1.70841	3.54715	4	0.042602	0.107858	0.057025	0.06459	0.043666	0.01021	147440
358	1.68889	0.365465	1.35315	0.482583	2.3994	1.82162	0.228829	0.115616	924.012	14.2243	182.097	10.5147	1.24925	2.53453	1.33333	3.27387	2.44234	1.62643	0.056552	0.051823	0.019195	0.123818	0.071329	0.044848	147647
359	0.943243	0.611411	0.689489	0.826126	0.75976	0.751952	0.345946	0.103904	657.72	7.84634	260.701	16.7012	1.1952	4	1.01802	2.8991	0.912012	0.744144	0.046267	0.120981	0.04804	0.04473	0.056197	0.010565	147647
360	0.50991	0.338138	0.822222	0.666066	0.256156	0.303003	2.0051	0.275676	1074.72	2.32079	450.818	26.7793	2.3994	2.12012	2.07207	0.771471	2.59069	2.82102	0.031017	0.058798	0.056315	0.046503	0.117789	0.042129	147677
361	1.06817	0.568468	1.70841	0.287387	3.0045	0.958859	0.103904	0.287387	202.03	5.5851	192.712	28.6092	1.65165	3.17718	3.7988	3.85556	1.15796	3.03964	0.117907	0.060098	0.120508	0.077476	0.088234	0.06861	147873
362	1.0955	0.435736	0.888589	0.529429	0.154655	0.947147	0.291291	0.287387	509.699	2.62392	222.037	52.8532	2.3003	2.47147	3.97898	0.818318	1.96997	3.48468	0.046858	0.045794	0.093081	0.110932	0.086461	0.025578	147909
363	1.74354	0.9003	0.5997	0.447447	0.33033	1.45466	0.127327	0.252252	554.911	3.5833	709.332	25.7866	1.63063	3.3033	1.83183	1.7045	2.73514	2.2979	0.033617	0.121572	0.119444	0.057379	0.118143	0.05868	147961
364	1.18138	0.447447	1.27507	1.03303	0.533333	0.193694	0.131231	0.342042	442.383	4.24719	468.171	67.5612	1.32733	2.92192	2.03003	1.54444	3.81261	3.78529	0.045084	0.107858	0.027706	0.064354	0.095918	0.008082	148021
365	0.853453	0.794895	1.73574	0.326426	0.431832	0.697297	0.1	0.26006	253.419	13.0654	373.233	15.931	1.45946	3.2012	2.36637	1.71622	2.23543	3.12162	0.117552	0.070147	0.007136	0.077949	0.087525	0.110105	148060
366	1.11111	0.451351	1.02913	0.541141	0.154655	0.927628	0.267868	0.303003	539.411	2.15193	278.515	62.6454	1.63363	2.1982	3.99399	0.744144	2.11832	3.48468	0.060689	0.086697	0.070029	0.10573	0.084451	0.023451	148168
367	2.43453	0.310811	1.33363	0.611411	0.923724	1.48589	0.166366	0.103904	977.876	9.65805	633.34	8.78778	1.42342	3.51351	1.06006	2.23543	2.86787	1.05255	0.044139	0.061399	0.01683	0.024042	0.087525	0.036218	148274
368	2.43063	0.763664	0.728529	0.533333	2.62973	1.64204	0.404505	0.197598	1074.72	121.328	1238.25	100.448	2.37838	2.82583	1.27327	2.97718	2.96547	2.08709	0.124882	0.098756	0.007846	0.074284	0.086106	0.014939	148331
369	1.7982	0.954955	0.384985	0.369369	0.427928	1.05646	0.34985	0.263964	1044.7	3.48321	729.714	32.0419	1.32132	4	1.10811	1.09159	1.67718	1.73574	0.030898	0.087879	0.050286	0.034799	0.115779	0.045084	148364
370	0.705105	0.470871	0.404505	0.369369	0.943243	0.318619	0.623123	0.310811	657.72	12.9426	430.027	15.931	2.97898	2.43544	1.52252	2.71952	1.58739	2.8015	0.014939	0.048276	0.05797	0.042484	0.078422	0.100647	148408
371	2.98889	0.572372	1.52493	0.459159	0.33033	0.83003	0.127327	0.197598	1203.67	5.5851	339.602	31.7407	1.06907	4	1.03003	0.65045	1.82943	2.68438	0.106085	0.10112	0.008319	0.074403	0.067546	0.032553	148430
372	1.57568	0.9003	0.5997	0.228829	0.666066	0.154655	0.162462	0.388889	570.855	29.9924	898.203	83.95	2.03003	2.23423	2.75676	2.46186	1.52883	3.8985	0.079368	0.056788	0.035391	0.036573	0.054778	0.053714	148437
373	1.85285	0.338138	1.43123	0.568468	2.8015	1.77868	0.271772	0.103904	709.332	16.7012	246.341	12.0009	1.3994	4	1.35736	3.32072	2.6024	1.55225	0.079131	0.050286	0.041302	0.123227	0.096509	0.046621	148506
374	0.728529	0.392793	0.486486	0.244444	0.896396	0.228829	0.506006	0.271772	565.49	12.5811	226.27	12.1147	3.93694	2.28829	1.71471	2.27057	2.06757	2.40721	0.016121	0.020377	0.055133	0.103366	0.079841	0.10573	148531
375	2.22372	0.974474	0.435736	0.424024	0.178078	1.50541	0.224925	0.232733	959.581	3.22977	987.154	26.0313	1.35135	2.73874	1.53153	1.25556	3.29339	2.30961	0.040119	0.125	0.098519	0.071802	0.106558	0.094736	148548
376	1.11111	0.392793	0.986186	0.451351	0.166366	1.02913	0.267868	0.314715	539.411	2.15193	260.701	62.6454	2.3994	2.44444	4	0.91982	2.04414	3.57838	0.053005	0.047094	0.100174	0.103721	0.080905	0.021677	148580
377	2.87958	0.572372	1.27507	0.630931	0.338138	0.966667	0.18979	0.26006	1203.67	5.5851	339.602	46.7475	1.26126	3.90691	1.05405	0.521622	1.66937	2.78198	0.10644	0.103484	0.00891	0.074403	0.078186	0.032553	148587
378	1.18138	0.306907	1.64985	1.15796	0.381081	2.71952	0.131231	0.377177	414.087	4.01324	438.226	79.3259	2.2012	2.78979	2.3003	1.51712	3.24655	3.98048	0.07523	0.102775	0.083151	0.062463	0.042602	0.010565	148619
379	0.533333	0.463063	1.37658	0.443544	0.435736	1.49369	0.103904	0.392793	185.569	1.59073	196.387	21.7559	2.12312	3.95195	1.25526	1.02913	2.12222	3.03964	0.037164	0.046503	0.094618	0.060808	0.073575	0.032435	148640
380	0.529429	0.33033	0.822222	0.603604	0.193694	0.338138	1.06426	0.275676	1137.37	3.13956	663.961	26.7793	2.2012	2.08108	2.20721	0.826126	2.63363	2.84835	0.032199	0.055369	0.047212	0.041774	0.05998	0.040947	148673
381	0.966667	0.611411	1.61862	0.181982	0.353754	0.794895	0.103904	0.314715	190.901	7.20706	446.581	28.8806	1.62763	1.96697	2.5976	1.62643	2.4033	3.09039	0.114715	0.025815	0.024042	0.077713	0.098401	0.072511	148674
382	0.775375	0.381081	0.427928	0.451351	0.935435	0.236637	0.611411	0.275676	786.974	11.0231	442.383	17.0196	2.3994	2.55856	1.55856	2.33694	1.83724	2.8054	0.012102	0.045084	0.052769	0.04603	0.082678	0.103484	148694
383	1.2985	0.506006	1.48198	0.412312	1.18138	2.09099	0.11952	0.103904	560.175	14.2243	615.65	7.69954	2.38138	3.6006	1.11111	2.25886	2.98889	0.857357	0.043429	0.060926	0.020613	0.021559	0.100765	0.033972	148809
384	2.00901	1.00571	0.545045	0.381081	0.275676	1.3961	0.162462	0.27958	651.539	4.75678	941.629	25.3042	1.6036	1.14715	1.54955	1.24775	2.78589	3.73844	0.04071	0.124882	0.069083	0.059034	0.118143	0.095682	148843
385	0.685586	0.416216	1.38829	0.572372	0.392793	1.46637	0.103904	0.392793	205.881	1.18704	213.807	21.7559	2.68769	2.24324	1.27928	0.666066	2.27057	3.12553	0.033736	0.044966	0.091308	0.060808	0.088943	0.033972	148849
386	2.87568	0.564565	1.51321	0.603604	1.14234	1.01351	0.146847	0.291291	1226.61	6.43496	320.896	46.7475	1.08108	3.83784	1.02402	1.06817	1.75526	2.88348	0.106558	0.100411	0.015412	0.07393	0.067073	0.033499	148864
387	1.13454	0.318619	1.2985	0.997898	0.654354	0.217117	0.150751	0.342042	621.492	4.01324	438.226	68.2022	1.43243	2.89189	2.18318	3.07477	3.4964	3.98048	0.047685	0.107031	0.124764	0.065063	0.047094	0.009501	148865
388	1.0018	0.513814	0.630931	0.74024	0.685586	0.486486	0.384985	0.111712	549.695	9.84218	211.797	19.4251	1.6006	4	1.15916	2.8054	0.732432	0.861261	0.040592	0.116015	0.045912	0.043784	0.085279	0.013993	148957
389	1.40781	1.58739	0.853453	0.142943	0.958859	1.77087	0.107808	0.221021	376.775	34.5562	856.78	24.1372	1.51652	3.84084	1.1021	2.54775	2.71952	2.5009	0.102893	0.064118	0.008319	0.060808	0.09379	0.072629	148960
390	1.59519	0.357658	1.19309	0.724625	1.77087	2.32523	0.11952	0.470871	430.027	3.5833	468.171	46.3081	1.07508	3.97297	1.73273	1.54054	3.25045	3.72282	0.044139	0.07724	0.036809	0.061635	0.083978	0.027352	148975
391	0.771471	0.50991	1.27117	0.369369	0.642643	1.45075	0.1	0.361562	258.251	1.35481	219.95	27.5487	1.80781	4	1.17117	1.0018	2.08318	3.17628	0.038937	0.047685	0.096982	0.057616	0.083387	0.025933	149081
392	1.52493	0.720721	0.876877	0.388889	0.58018	0.876877	0.150751	0.443544	239.46	19.9833	764.993	52.3565	2.3003	2.51652	1.76276	0.958859	1.62252	3.9024	0.106085	0.056079	0.012811	0.031017	0.09911	0.07854	149137
393	1.76697	0.326426	1.95435	1.37267	0.623123	0.408408	0.103904	0.209309	1034.88	2.69931	265.671	12.1147	1.90991	3.17117	2.3964	0.978378	3.00841	2.21592	0.052059	0.124409	0.030662	0.063172	0.046503	0.052532	149177
394	1.80991	0.954955	0.353754	0.310811	0.537237	1.14625	0.326426	0.209309	683.039	2.64881	906.725	37.2678	1.00901	3.95796	1.11411	0.771471	1.56396	2.01291	0.039883	0.091308	0.057852	0.03409	0.119917	0.045321	149201
395	1.16186	0.435736	0.861261	0.541141	0.127327	0.904204	0.361562	0.303003	729.714	1.78159	278.515	60.3234	1.95796	2.44745	4	0.744144	2.09099	3.67988	0.046503	0.050641	0.095209	0.096037	0.088116	0.023805	149275
396	1.0994	0.318619	1.38048	1.2048	0.533333	0.27958	0.111712	0.342042	490.806	3.97552	450.818	61.4734	1.51952	2.9009	2.21622	1.59129	3.65646	3.99219	0.046503	0.111168	0.039174	0.063408	0.044493	0.01021	149335
397	1.9036	1.10721	0.513814	0.427928	0.205405	0.923724	0.18979	0.205405	676.619	2.47938	1054.61	28.074	1.09309	2.21922	1.46547	1.1033	2.76246	2.82102	0.05667	0.110814	0.095564	0.058088	0.109395	0.095564	149462
398	1.15796	0.451351	0.794895	0.482583	0.478679	0.927628	0.209309	0.252252	468.171	1.73183	369.726	66.9263	1.36336	2.33333	4	0.736336	2.60631	3.48468	0.047094	0.050404	0.098046	0.103839	0.078186	0.020022	149506
399	2.06366	0.662162	0.591892	0.65045	0.193694	0.872973	0.142943	0.252252	639.349	7.5555	1095.21	26.7793	3.94294	2.96096	1.55856	1.26336	3.14895	2.28619	0.061517	0.125	0.116488	0.05868	0.057025	0.091544	149521
400	0.517718	0.404505	1.34144	0.431832	0.404505	1.52493	0.131231	0.26006	162.589	1.01099	172.067	21.5514	1.96396	3.8018	2.1982	0.83003	1.66546	2.98889	0.036218	0.047094	0.119798	0.061635	0.078422	0.033499	149735
401	2.62192	0.334234	1.18919	0.576276	1.68498	1.35315	0.111712	0.1	633.34	11.0231	743.626	9.56728	1.63063	3.46847	1.18919	2.58288	2.85616	1.02913	0.045321	0.056315	0.024515	0.021559	0.091899	0.033026	149923
402	2.27838	0.431832	1.55225	0.724625	1.29459	1.4039	0.11952	0.103904	1084.91	11.6657	645.415	6.37448	2.06607	3.45646	1.19219	2.25495	2.97718	0.908108	0.043311	0.094973	0.014939	0.019549	0.089062	0.049577	150077
403	2.94985	0.416216	1.45075	0.576276	0.416216	0.927628	0.18979	0.291291	1203.67	7.69954	314.893	39.0696	2.86186	3.95195	1.17117	0.65045	1.86457	2.88739	0.105139	0.062226	0.015412	0.091426	0.069201	0.036809	150499
404	1.0018	0.541141	0.623123	0.716817	0.693393	0.466967	0.353754	0.103904	722.855	9.30005	187.33	23.9104	1.22823	3.56156	1.14715	2.92252	0.732432	1.0994	0.039765	0.120862	0.038937	0.046385	0.057734	0.011865	150512
405	2.03634	0.84955	0.404505	0.345946	0.131231	1.00961	0.299099	0.18979	932.779	3.13956	676.619	30.2769	1.33934	3.91291	1.17117	0.978378	1.62643	1.72012	0.031962	0.083151	0.059389	0.037637	0.116725	0.04473	150553
406	1.85285	0.318619	1.35706	0.685586	3.16066	1.6967	0.232733	0.127327	825.022	7.92078	192.712	10.221	1.37838	4	1.2973	3.08649	2.62973	1.57177	0.051823	0.048867	0.043075	0.123936	0.090835	0.049222	150673
407	1.57177	0.912012	0.662162	0.342042	0.560661	0.178078	0.240541	0.299099	825.022	26.7793	1181.15	68.8493	1.42643	2.25225	2.81682	2.35255	1.97387	3.78529	0.076294	0.118734	0.016003	0.028179	0.068137	0.043902	150859
408	2.6024	0.275676	1.5991	0.506006	3.06697	1.83333	0.224925	0.127327	1084.91	12.9426	182.097	8.87116	2.03904	3.33634	1.26727	3.29339	2.59459	1.62252	0.056197	0.050523	0.040238	0.123109	0.087879	0.042129	150894
409	0.705105	0.494294	1.24775	0.396697	0.287387	1.67327	0.103904	0.412312	215.835	1.02058	239.46	27.0333	1.4985	3.97598	1.22222	0.790991	2.2979	2.95375	0.040829	0.044139	0.096155	0.059744	0.076058	0.026997	150928
410	0.677778	0.314715	2.41501	0.673874	2.48138	0.34985	0.931532	0.11952	1226.61	3.22977	248.678	5.27746	1.07207	3.89189	1.53153	2.34084	2.63363	1.66546	0.102302	0.056315	0.061517	0.085633	0.086579	0.107031	150976
411	3.34414	0.303003	1.82162	1.32973	1.61471	0.857357	0.103904	0.185886	1170.05	2.88376	215.835	7.34446	1.3994	1.72372	2.20721	0.923724	2.11832	2.34865	0.047212	0.118616	0.025578	0.072275	0.078895	0.08516	151095
412	0.697297	0.342042	0.459159	0.443544	1.12673	0.642643	0.5997	0.209309	709.332	11.6657	504.909	12.0009	2.77477	1.83483	1.84685	2.37988	2.03243	2.75856	0.013402	0.040356	0.055369	0.042129	0.063763	0.111641	151115
413	2.1964	0.451351	1.45075	0.658258	1.44294	0.466967	0.111712	0.103904	1015.52	11.2333	736.637	7.69954	2	3.51351	1.12613	2.25886	3.34805	0.99009	0.042365	0.061399	0.019549	0.023805	0.090362	0.037755	151193
414	1.19309	0.435736	0.91982	0.541141	0.154655	0.962763	0.267868	0.303003	544.529	2.11167	278.515	62.6454	1.63063	1.36937	4	0.787087	2.02462	3.75796	0.049459	0.072275	0.096155	0.102066	0.083624	0.023451	151258
415	1.33754	1.52883	1.07207	0.17027	0.724625	1.48198	0.103904	0.252252	394.991	30.8542	959.581	26.2783	1.65165	3.79279	1.13213	2.71952	2.86396	2.51261	0.125	0.065418	0.016003	0.058207	0.088707	0.07062	151342
416	1.48979	0.970571	0.822222	0.502102	0.662162	0.18979	0.127327	0.342042	627.388	18.3552	779.578	57.0006	1.88889	2.18018	2.74775	2.66486	1.91532	3.76186	0.075939	0.112705	0.022505	0.035627	0.063645	0.051941	151346
417	1.84114	0.927628	0.299099	0.388889	0.427928	0.986186	0.342042	0.166366	825.022	3.48321	1025.15	32.0419	1.27628	3.95195	1.14715	0.892492	1.7006	1.7982	0.028297	0.088707	0.056552	0.034799	0.115779	0.045912	151355
418	2.25886	0.474775	1.32973	0.611411	1.44294	1.4039	0.103904	0.107808	959.581	12.3457	645.415	8.70519	1.7958	3.51351	1.05405	2.37598	2.93423	1.03694	0.038582	0.055606	0.019549	0.021323	0.086461	0.038346	151393
419	2.77417	0.466967	1.42342	0.638739	0.388889	0.888589	0.201502	0.291291	1203.67	2.34281	297.548	46.7475	1.33934	4	1.09309	0.252252	1.5015	2.78979	0.104903	0.099228	0.013047	0.07393	0.073575	0.032553	151508
420	2.18078	0.459159	1.0994	0.455255	1.25946	1.56006	0.107808	0.103904	977.876	11.6657	772.251	7.69954	1.83784	1.28829	1.08408	2.1027	3.01231	0.91982	0.042602	0.060689	0.024751	0.031135	0.045084	0.036573	151528
421	0.927628	0.654354	0.455255	0.701201	0.908108	0.455255	0.408408	0.111712	544.529	8.78778	219.95	28.6092	1.92793	3.95195	1.16216	2.71562	0.662162	0.869069	0.041183	0.114833	0.109395	0.049222	0.051586	0.008555	151562
422	2.85225	0.482583	1.41171	0.751952	0.115616	0.806607	0.181982	0.26006	1250	5.4291	349.36	40.1922	1.99099	3.73874	1.86186	0.587988	1.65375	2.91862	0.10112	0.103484	0.015057	0.065773	0.07062	0.035391	151585
423	0.763664	0.431832	0.9003	0.459159	0.181982	1.04475	0.287387	0.303003	317.88	1.51737	219.95	62.6454	1.53754	2.51652	4	0.75976	1.95826	3.4964	0.051941	0.039174	0.092017	0.106558	0.084688	0.022859	151724
424	0.548949	0.443544	1.61081	0.478679	0.49039	1.47417	0.103904	0.377177	203.946	1.36767	190.901	21.3488	2.3964	3.96697	1.27027	0.744144	2.12222	2.92252	0.04071	0.048513	0.093199	0.055606	0.076294	0.032553	151725
425	2.29399	0.775375	0.709009	0.412312	2.73123	1.98559	0.545045	0.162462	1159.05	74.9564	1126.68	105.304	2.25526	3.24925	1.15616	3.16847	2.91472	1.76697	0.118734	0.102657	0.014939	0.070974	0.099938	0.009146	151842
426	1.3961	1.64204	0.822222	0.178078	0.841742	1.4976	0.115616	0.240541	472.613	32.0419	959.581	23.6857	1.58258	3.75375	1.05405	2.71952	2.83664	2.29009	0.098756	0.066955	0.016003	0.058443	0.089062	0.07523	151859
427	0.603604	0.463063	0.326426	0.459159	1.16186	0.357658	0.58018	0.275676	514.535	9.30005	500.163	13.697	2.27628	2.48649	1.56156	2.3018	1.95045	2.7976	0.007491	0.048986	0.055369	0.045439	0.082678	0.103484	151877
428	2.2042	0.662162	0.822222	0.463063	2.71171	1.09159	0.404505	0.232733	1215.09	66.2973	1084.91	88.8438	2.26126	2.90991	1.15616	2.72342	3.05916	2.06757	0.106913	0.100529	0.009737	0.069083	0.08386	0.013757	151912
429	1.04084	0.377177	1.44685	0.517718	0.275676	1.7982	0.178078	0.287387	645.415	0.612906	346.077	23.9104	1.22222	3.96396	1.43544	0.517718	3.87898	2.78979	0.038346	0.077949	0.057025	0.067782	0.084215	0.026051	152077
430	1.7045	0.837838	0.384985	0.412312	0.287387	1.03303	0.369369	0.178078	794.441	4.36923	565.49	25.7866	1.25526	3.91291	1.21922	1.39219	1.19309	1.93093	0.029361	0.105139	0.055369	0.032908	0.121217	0.051705	152203
431	2.34865	0.837838	0.33033	0.474775	0.427928	0.954955	0.252252	0.166366	941.629	3.90115	840.751	33.2753	1.2012	4	1.12312	0.986186	1.64595	1.88799	0.028297	0.083742	0.055961	0.034799	0.103366	0.039646	152254
432	1.21652	1.3961	1.0018	0.139039	0.537237	1.67327	0.139039	0.267868	430.027	30.8542	959.581	23.6857	1.6997	2.15616	1.10811	2.70781	2.79369	2.72733	0.10774	0.067428	0.013047	0.045203	0.085752	0.07192	152255
433	3.75015	0.185886	1.97778	1.25946	0.818318	3.0045	0.111712	0.545045	1044.7	8.95532	207.835	16.7012	1.99099	3.67868	1.16817	3.06697	3.98829	2.96937	0.038346	0.072393	0.025578	0.100292	0.080077	0.055488	152287
434	1.08378	0.455255	1.70841	0.287387	0.334234	0.904204	0.135135	0.306907	248.678	6.31457	425.985	32.9625	2.66967	1.40541	2.40841	2.57117	2.1964	3.03964	0.11838	0.021914	0.098756	0.079722	0.084096	0.057261	152318
435	2.74294	0.572372	1.47027	0.603604	0.447447	0.779279	0.146847	0.291291	1203.67	8.07179	339.602	44.1725	1.2973	4	1.02703	1.61862	1.88799	2.78979	0.102066	0.103484	0.02416	0.073339	0.072629	0.033026	152373
436	1.15796	0.506006	1.5991	0.224925	1.63033	0.482583	0.103904	0.201502	230.584	8.07179	430.027	20.7525	1.52553	1.38138	2.42943	3.59399	2.15736	2.14174	0.116134	0.02416	0.092372	0.075348	0.080668	0.068728	152424
437	1.88408	0.865165	0.295195	0.369369	0.463063	0.872973	0.506006	0.174174	1250	4.12856	1054.61	29.4312	1.45946	3.97297	1.04204	0.853453	1.87237	1.70841	0.025697	0.086697	0.054778	0.034445	0.124882	0.071092	152568
438	2.87958	0.572372	1.48198	0.572372	0.50991	0.943243	0.142943	0.291291	1203.67	5.80009	286.518	39.8145	1.21622	4	1.02703	1.14625	1.67327	2.78979	0.103484	0.102893	0.019786	0.07393	0.065891	0.032553	152591
439	2.25886	0.451351	1.38438	0.627027	1.37267	2.04024	0.103904	0.103904	722.855	11.4474	670.26	7.41414	1.6997	2.73273	1.09309	2.48138	3.03574	1.02913	0.046385	0.063527	0.019549	0.02416	0.083387	0.035982	152658
440	0.912012	0.463063	0.790991	0.935435	0.845646	0.513814	0.435736	0.111712	941.629	6.43496	213.807	17.5087	1.41742	3.90991	1.06607	2.8991	0.84955	0.666066	0.042838	0.116015	0.050759	0.042129	0.058207	0.013284	152688
441	1.32192	0.435736	0.986186	0.435736	0.252252	0.927628	0.166366	0.303003	418.016	2.15193	222.037	63.8398	1.57057	2.52252	3.92192	0.744144	1.91922	3.48468	0.051823	0.048158	0.056197	0.103721	0.083033	0.020022	152755
442	0.709009	0.685586	0.993994	0.326426	0.310811	1.6967	0.154655	0.34985	504.909	3.08082	689.519	66.2973	2.27928	2.68769	1.98198	1.21261	3.56276	3.78529	0.038464	0.049813	0.081732	0.042011	0.062226	0.009028	152805
443	1.0018	0.486486	0.646547	0.697297	3.78919	0.486486	0.435736	0.103904	560.175	9.38829	183.825	17.5087	1.4985	3.04505	1.23123	2.7976	0.732432	1.33754	0.040592	0.118971	0.044966	0.047331	0.087643	0.026051	152810
444	1.87237	0.927628	0.334234	0.342042	0.408408	1.06426	0.357658	0.221021	864.909	4.01324	840.751	32.0419	1.18318	4	1.02102	1.07988	1.63814	1.83333	0.033263	0.088707	0.051823	0.034799	0.11507	0.045084	152967
445	0.697297	0.463063	0.443544	0.459159	1.11892	0.974474	0.525526	0.26006	391.278	13.697	425.985	15.3405	2.75375	2.52553	1.72673	2.69219	1.74745	2.90691	0.02215	0.045084	0.053005	0.045676	0.082678	0.106203	152979
446	2.09099	0.466967	1.57177	0.818318	0.34985	0.74024	0.205405	0.392793	1044.7	5.85512	303.22	50.8941	1.36336	4	1.003	0.837838	1.67718	3.91021	0.10242	0.103957	0.012102	0.070383	0.073457	0.035391	153019
447	1.86457	0.447447	1.2048	0.482583	3.95315	1.59519	0.224925	0.123423	809.587	20.3643	278.515	9.30005	2.997	2.99399	1.21622	3.49249	1.91141	1.71622	0.052296	0.055961	0.042129	0.06329	0.090126	0.052178	153076
448	1.86847	0.845646	0.295195	0.306907	0.34985	0.970571	0.427928	0.181982	1250	4.71208	968.685	33.591	1.21021	4	1.003	1.11111	1.96216	1.79039	0.024396	0.083742	0.05998	0.036809	0.107504	0.044375	153137
449	0.642643	0.435736	2.30961	0.506006	0.103904	1.16967	0.716817	0.111712	1215.09	1.68346	185.569	6.19643	1.5045	3.96096	2.12012	0.755856	1.46246	1.25556	0.074403	0.082796	0.022978	0.048749	0.10975	0.059034	153284
450	0.798799	0.822222	0.833934	0.248348	0.584084	1.7982	0.142943	0.33033	504.909	2.99477	786.974	78.5803	2.3003	2.70571	2.1021	0.993994	3.73844	3.42222	0.038701	0.049577	0.080195	0.044848	0.058798	0.010683	153370
451	2.2042	0.775375	0.685586	0.291291	0.568468	0.912012	0.11952	0.412312	265.671	16.5442	1126.68	51.3769	2.39339	2.3033	1.26126	0.794895	1.65375	3.58619	0.108804	0.055488	0.02416	0.033144	0.094854	0.090953	153374
452	2.74294	0.572372	1.4	0.697297	0.34985	0.853453	0.150751	0.256156	1084.91	4.71208	352.675	49.9419	1.2042	3.03604	1.13213	0.716817	1.77477	2.89129	0.103366	0.109159	0.012693	0.075585	0.074875	0.032317	153679
453	2.28228	0.74024	0.798799	0.43964	2.7039	1.16186	0.572372	0.185886	1250	77.1102	1116.09	94.9148	2.01802	3.09309	1.27928	2.69219	2.82102	1.87237	0.124054	0.108331	0.007373	0.071684	0.119444	0.012456	153745
454	0.603604	0.42012	0.443544	0.459159	0.548949	0.322523	0.58018	0.275676	514.535	8.78778	410.195	13.697	2	2.5045	1.64865	2.35255	1.95045	2.7976	0.012338	0.045084	0.055369	0.045439	0.082678	0.09379	153782
455	2.77417	0.478679	1.50541	0.603604	0.357658	0.767568	0.18979	0.291291	1250	7.69954	273.305	45.8729	1.61562	3.95495	1.53754	1.02132	1.68498	2.88739	0.098283	0.102184	0.017421	0.072275	0.070501	0.032553	153814
456	2.92643	0.318619	1.72402	1.41952	1.36096	1.16186	0.111712	0.205405	1074.72	2.13171	237.209	8.30373	1.51351	1.79279	1.71772	0.837838	2.18859	2.30571	0.045912	0.122163	0.033263	0.07322	0.076531	0.084924	153908
457	2.16126	0.42012	1.21261	0.623123	0.865165	1.8021	0.263964	0.127327	1074.72	19.7955	192.712	13.4408	2.45045	3.93694	3.03904	3.23483	2.41501	1.70841	0.05336	0.057379	0.038937	0.121926	0.095327	0.055369	153950
458	2.35255	0.361562	1.56006	1.35706	1.58348	1.25165	0.123423	0.201502	932.779	1.56097	244.025	9.12606	1.03604	1.84084	2.28529	0.681682	2.06366	2.43453	0.048395	0.118853	0.03208	0.07854	0.081023	0.084688	153979
459	1.31802	0.818318	1.24384	0.228829	0.252252	0.447447	0.345946	0.1	1192.35	3.79218	167.261	11.556	1.55255	1.61862	1.02102	0.826126	1.11111	1.34925	0.07322	0.069201	0.031371	0.09119	0.118143	0.048867	154117
460	2.15345	0.775375	0.685586	0.26006	0.498198	0.912012	0.107808	0.424024	219.95	18.5293	1250	55.4085	2.33634	1.9009	1.30931	0.892492	1.69279	4	0.110814	0.048158	0.027234	0.034445	0.099228	0.090244	154164
461	0.392793	0.408408	0.822222	0.615315	0.103904	0.435736	1.97778	0.228829	1159.05	2.34281	581.739	21.3488	2.3994	2.12913	2.07207	0.654354	2.78979	2.82883	0.039646	0.061753	0.048158	0.041538	0.053714	0.048395	154233
462	2.14174	0.720721	0.798799	0.221021	0.65045	1.28288	0.111712	0.424024	239.46	14.2243	1095.21	49.0076	2.42342	2.53754	1.54655	0.880781	1.61471	3.94144	0.108804	0.047567	0.025578	0.030189	0.09982	0.090244	154394
463	3.05525	0.814414	1.36486	0.463063	0.232733	1.27507	0.103904	0.322523	1226.61	4.05132	336.41	49.4725	1.13814	3.92192	1.09009	0.806607	1.77868	2.93814	0.100411	0.104312	0.015412	0.077594	0.067428	0.032672	154465
464	1.06817	0.318619	1.29459	1.11502	0.853453	0.318619	0.127327	0.377177	477.097	2.93874	438.226	58.0873	1.4985	3.02102	2.12312	2.95375	3.67207	3.96877	0.045084	0.106558	0.124764	0.065063	0.04934	0.013757	154477
465	0.548949	0.463063	1.43514	0.43964	0.958859	1.48198	0.103904	0.342042	200.131	1.86773	286.518	24.5974	1.7988	1.69369	1.41141	1.13063	2.71171	3.04745	0.039646	0.050877	0.06731	0.067191	0.074166	0.028534	154493
466	0.915916	0.416216	0.763664	0.701201	0.689489	0.342042	0.435736	0.107808	889.762	13.1893	330.117	19.7955	1.8048	3.997	1.16817	2.98889	1.62252	1.10721	0.044257	0.111996	0.045912	0.06329	0.051823	0.022032	154614
467	2.08709	1.00961	0.552853	0.455255	0.322523	1.34535	0.236637	0.201502	539.411	4.53741	1034.88	25.5443	1.26727	2.96697	1.72673	1.00961	2.30571	2.08318	0.084569	0.125	0.083269	0.058325	0.113296	0.101356	154700
468	2.17688	0.822222	0.65045	0.236637	0.790991	0.463063	0.103904	0.396697	291.981	14.912	898.203	57.0006	1.92793	2.82282	1.27327	2.52042	1.4039	3.94144	0.091308	0.049695	0.085515	0.033144	0.096746	0.08717	154713
469	2.98889	0.517718	1.40781	0.556757	0.166366	0.783183	0.127327	0.275676	996.519	6.43496	369.726	45.4418	1.65766	3.98799	1.1021	0.790991	1.96997	2.73514	0.10313	0.102184	0.015293	0.074284	0.071447	0.031726	154763
470	1.13454	0.416216	1.27507	1.09159	0.224925	3.44955	0.103904	0.314715	434.107	2.11167	398.738	56.4649	1.94294	2.90691	2.01802	1.53664	3.48078	3.8009	0.043902	0.107858	0.123581	0.069201	0.046267	0.012102	154792
471	2.95766	0.482583	1.3961	0.463063	0.466967	1.59129	0.181982	0.396697	1105.6	7.69954	394.991	40.1922	2.03904	3.97297	1.003	0.630931	1.79039	2.84054	0.104548	0.08717	0.017658	0.062581	0.062344	0.034208	154814
472	0.997898	0.392793	0.947147	0.552853	0.27958	0.806607	0.326426	0.303003	472.613	2.15193	224.143	62.6454	1.54655	2.45946	4	1.04084	1.84895	3.46907	0.052532	0.045794	0.122872	0.094618	0.085397	0.02416	154859
473	0.619219	0.377177	0.431832	0.486486	0.318619	0.884685	0.537237	0.256156	394.991	10.5147	410.195	12.8209	2.93994	2.43243	1.53153	2.32523	1.85285	2.67658	0.014111	0.044257	0.055724	0.043666	0.083387	0.105258	154928
474	2.27447	0.451351	1.4039	0.611411	1.42733	1.56006	0.11952	0.103904	1005.97	11.1277	633.34	7.69954	1.64865	3.58258	1.15315	2.92643	3.13724	0.99009	0.042365	0.064118	0.019313	0.023923	0.087407	0.033736	154969
475	2.08318	0.283483	1.62252	0.572372	3.07868	1.87237	0.232733	0.127327	817.268	6.87469	165.689	10.0298	1.49249	3.997	1.33333	3.28949	2.64925	1.8958	0.054542	0.056552	0.04603	0.120271	0.108804	0.050523	154989
476	0.642643	0.427928	1.29459	0.384985	0.388889	1.56006	0.103904	0.283483	180.386	1.63644	213.807	19.6094	1.32733	3.88589	1.32733	1.8021	2.16126	2.98108	0.037164	0.048513	0.092726	0.058798	0.079722	0.031726	155088
477	2.21982	0.470871	1.45075	0.548949	1.56396	1.45856	0.11952	0.103904	1064.62	9.04029	645.415	6.93991	1.82282	3.51351	1.07508	2.07928	2.9967	0.993994	0.042129	0.061399	0.023805	0.020259	0.089535	0.038228	155114
478	2.14955	0.338138	1.35706	0.74024	1.48589	1.30631	0.11952	0.111712	645.415	8.07179	764.993	8.95532	1.08408	3.36637	1.00601	2.62973	3.08258	1.05255	0.04674	0.055961	0.020613	0.02014	0.088116	0.04071	155226
479	2.02462	0.833934	0.798799	0.291291	0.545045	0.947147	0.107808	0.424024	283.825	18.5293	950.563	49.0076	1.42042	2.45946	1.32432	1.35315	1.65375	4	0.108568	0.051941	0.010092	0.033144	0.097455	0.090244	155249
480	2.33694	0.49039	1.34535	0.763664	1.4039	1.47808	0.107808	0.103904	832.85	12.1147	472.613	8.87116	2.24024	3.42643	2.69069	2.64144	1.98168	0.99009	0.04142	0.088116	0.022505	0.021204	0.100765	0.036573	155311
481	0.962763	0.213213	1.20871	1.43123	1.00571	0.517718	0.541141	0.42012	500.163	20.7525	57.0006	56.4649	3.26727	2.17117	1.68468	3.47297	0.810511	3.99219	0.044848	0.071092	0.031962	0.1237	0.113651	0.017776	155314
482	1.11111	0.400601	0.876877	0.478679	0.154655	0.927628	0.267868	0.287387	481.624	1.76485	278.515	68.2022	1.3994	2.59459	3.98799	0.806607	2.02462	3.45736	0.047331	0.045084	0.093436	0.103721	0.085397	0.019549	155368
483	1.00961	0.435736	0.771471	0.541141	0.154655	0.927628	0.267868	0.303003	380.349	2.15193	278.515	62.6454	2.0991	2.52252	3.97598	0.744144	2.02462	3.59009	0.049459	0.045794	0.098046	0.102657	0.084451	0.026997	155464
484	0.775375	0.459159	0.373273	0.447447	0.915916	0.521622	0.697297	0.26006	696.061	12.0009	651.539	18.1826	2.17718	2.4955	1.86186	2.31351	1.95435	2.72342	0.016949	0.042957	0.052887	0.04272	0.089062	0.109868	155552
485	1.57177	0.318619	1.06036	0.75976	0.568468	1.68889	0.103904	0.365465	339.602	11.556	587.258	50.8941	2	4	1.85586	2.36426	3.83604	3.80871	0.044375	0.070265	0.022859	0.064472	0.077003	0.027352	155645
486	0.982282	0.459159	1.48589	0.287387	0.314715	0.775375	0.131231	0.306907	156.562	5.96675	398.738	32.0419	3.47447	1.34535	2	1.47417	2.24324	3.53934	0.11968	0.029716	0.093672	0.074757	0.084688	0.072393	155658
487	1.06426	0.463063	1.78649	0.244444	0.416216	0.908108	0.103904	0.27958	122.479	8.62337	356.021	23.2425	3.28829	1.2973	2.33934	2.57898	2.3994	3.41051	0.118025	0.028889	0.103366	0.079959	0.121572	0.080195	155713
488	0.697297	0.463063	0.33033	0.244444	0.986186	0.345946	0.58018	0.236637	514.535	13.3145	410.195	13.697	2.3003	2.5045	1.64865	2.3018	1.87237	2.78589	0.011038	0.02215	0.046621	0.059625	0.082678	0.105258	155810
489	2.18078	0.416216	1.44294	0.611411	1.50541	1.47417	0.11952	0.103904	801.978	14.2243	633.34	7.69954	1.65165	1.53453	1.23724	3.99219	2.93814	1.07598	0.042484	0.064118	0.023214	0.023923	0.092845	0.036573	155832
490	2.68048	0.525526	1.37267	0.607508	0.326426	0.790991	0.197598	0.217117	1159.05	4.58046	346.077	39.4403	1.73874	1.57658	1.35435	0.5997	1.65766	2.68438	0.097337	0.100883	0.018131	0.070029	0.073339	0.031371	155933
491	2.36817	0.365465	1.38829	0.533333	1.53273	1.38438	0.11952	0.103904	670.26	15.1963	696.061	6.19643	2.3994	1.25225	1.12913	2.25886	2.93423	1.02913	0.043902	0.063408	0.016357	0.018485	0.088707	0.051114	156041
492	1.27507	0.459159	0.841742	0.537237	0.587988	2.56336	0.107808	0.326426	309.001	2.93874	519.417	47.6387	1.06006	3.69369	1.75676	1.79039	3.91021	3.93363	0.036927	0.05868	0.042365	0.071802	0.08055	0.026524	156072
493	0.693393	0.443544	0.369369	0.342042	1.04865	0.357658	0.638739	0.33033	689.519	15.7813	438.226	14.912	2.33934	1.53754	1.64565	2.13393	1.95045	2.74294	0.009737	0.045084	0.021086	0.048631	0.080077	0.103839	156099
494	1.0018	0.486486	0.587988	0.986186	0.892492	0.486486	0.365465	0.111712	621.492	7.27544	211.797	17.5087	1.46847	4	1.14414	2.18078	0.732432	0.783183	0.040592	0.121099	0.060926	0.047331	0.055961	0.016476	156206
495	1.73574	1.03694	0.627027	0.463063	0.283483	1.48589	0.201502	0.252252	764.993	6.25522	864.909	22.5933	1.24024	3.63363	1.79279	0.978378	3.17628	2.36817	0.050404	0.122872	0.011511	0.056433	0.116015	0.09379	156225
496	0.822222	0.303003	0.443544	0.662162	1.00961	0.915916	0.533333	0.213213	438.226	12.5811	418.016	12.0009	2.24324	2.31231	1.64865	2.46186	1.9973	2.68829	0.011038	0.046503	0.039646	0.047331	0.121926	0.104666	156277
497	1.27898	0.947147	0.474775	0.256156	0.521622	0.205405	0.345946	0.365465	663.961	42.9387	1203.67	51.3769	2.09009	2.76877	1.8979	2.74294	1.96607	3.797	0.067428	0.089653	0.022623	0.032199	0.061753	0.091544	156279
498	2.03634	1.16577	0.552853	0.365465	0.43964	1.2048	0.139039	0.213213	764.993	2.69931	924.012	22.1706	1.4985	3.95495	1.30931	1.13454	3.37147	2.14174	0.042129	0.125	0.101829	0.058325	0.118498	0.079013	156339
499	1.8021	0.435736	0.857357	0.638739	1.22823	3.32072	0.107808	0.392793	406.34	9.56728	716.062	58.0873	1.32733	3.89489	1.87387	2.87568	3.83994	3.77748	0.042365	0.071565	0.033736	0.061635	0.074284	0.028297	156543
500	1.29459	1.57568	0.954955	0.178078	0.818318	2.80931	0.115616	0.209309	387.601	36.2269	959.581	23.6857	2.28228	3.79279	1.0991	2.75856	2.87177	2.42673	0.106558	0.078304	0.018485	0.058207	0.088825	0.061162	156716
501	0.396697	0.603604	2.39549	0.587988	0.295195	1.07988	0.896396	0.103904	702.665	1.05987	141.116	4.45253	1.6997	3.56757	1.06607	0.74024	1.603	0.970571	0.104194	0.091071	0.088352	0.076885	0.108095	0.045321	156765
502	0.685586	0.228829	0.845646	1.57177	1.41171	0.541141	0.892492	0.283483	509.699	19.6094	46.7475	43.7574	3.99099	2.16517	1.72372	2.903	0.677778	3.78138	0.024869	0.069201	0.028297	0.122872	0.114242	0.014702	156797
503	1.5015	1.44685	1.02913	0.197598	0.857357	1.69279	0.115616	0.232733	524.345	25.5443	864.909	24.3662	1.52252	3.63964	1.18619	2.7039	2.68829	2.52432	0.108686	0.069437	0.018013	0.056906	0.088825	0.070265	156925
504	0.802703	0.463063	0.322523	0.630931	1.04865	0.345946	0.416216	0.275676	534.342	11.556	410.195	16.0821	1.95195	2.42643	1.74174	2.96547	1.79429	2.6961	0.007018	0.062935	0.056079	0.043666	0.086697	0.103721	157063
505	2.30571	0.435736	1.44294	0.619219	1.66546	1.2985	0.103904	0.103904	898.203	8.62337	627.388	8.46204	1.44144	2.91291	1.22823	2.36817	2.89129	1.01351	0.040474	0.061399	0.019549	0.020613	0.095091	0.035509	157196
506	1.86457	0.9003	0.306907	0.369369	0.17027	0.986186	0.342042	0.150751	794.441	4.12856	924.012	32.0419	1.35435	4	1.17718	1.05255	1.7006	1.73183	0.029716	0.091426	0.054778	0.036218	0.115897	0.045084	157220
507	0.666066	0.400601	0.447447	0.447447	0.966667	0.381081	0.728529	0.303003	696.061	4.71208	391.278	12.4628	1.42042	2.46547	1.58258	2.34084	2.14955	2.68829	0.008437	0.049813	0.057497	0.045439	0.119444	0.103484	157305
508	1.63033	0.27958	0.993994	0.954955	0.876877	3.41832	0.123423	0.369369	297.548	4.71208	651.539	55.4085	2.18018	4	1.46246	0.818318	3.88288	3.42613	0.050168	0.0666	0.04142	0.06329	0.070265	0.024042	157332
509	1.16967	0.619219	1.62252	0.283483	0.576276	0.751952	0.103904	0.287387	224.143	8.46204	323.941	29.7105	1.73273	1.12312	2.48048	3.69159	2.1964	3.26997	0.121217	0.029125	0.101002	0.07724	0.084215	0.068373	157333
510	0.584084	0.322523	0.872973	0.697297	0.123423	0.654354	1.80601	0.252252	924.012	3.6173	581.739	25.3042	2.41141	1.83183	2.07207	0.818318	2.63754	2.69219	0.040474	0.058325	0.043548	0.04272	0.121926	0.042365	157409
511	0.435736	0.338138	0.822222	0.666066	0.193694	0.42012	2.0051	0.244444	794.441	2.96663	442.383	26.7793	2.30931	2.08108	2.07207	0.826126	2.59069	2.7976	0.0374	0.057025	0.043902	0.046148	0.105612	0.038819	157460
512	2.34865	0.33033	1.47027	0.673874	1.42342	1.48198	0.18979	0.103904	1203.67	15.486	722.855	7.69954	1.3964	3.30931	1.03003	3.77748	3.31682	1.13454	0.046385	0.058916	0.007255	0.022859	0.089416	0.045676	157486
513	2.2042	0.853453	0.603604	0.291291	0.568468	0.857357	0.123423	0.314715	239.46	24.3662	968.685	49.4725	2.27628	2.54955	1.32432	1.26336	1.22432	4	0.108568	0.049931	0.02416	0.033144	0.100765	0.09379	157498
514	1.45856	0.365465	1.19309	0.50991	2.13784	2.43063	0.103904	0.388889	311.933	9.47736	495.463	39.8145	1.1952	3.12613	1.84985	1.69279	3.60961	3.75015	0.050995	0.061517	0.009028	0.064118	0.074875	0.031253	157511
515	1.07988	0.451351	1.38829	0.529429	1.61862	1.44294	0.178078	0.103904	657.72	5.37807	736.637	7.69954	1.10811	3.53153	1.14414	2.16907	2.87568	0.99009	0.044021	0.06459	0.015885	0.018249	0.090362	0.040119	157632
516	0.712913	0.42012	0.396697	0.291291	0.943243	0.369369	0.591892	0.228829	651.539	7.84634	366.251	10.8169	2.03303	2.43243	1.68769	2.37988	2.02853	2.68048	0.009264	0.03279	0.052887	0.050877	0.088234	0.110223	157798
517	0.545045	0.572372	1.37267	0.388889	0.228829	1.48198	0.185886	0.283483	142.455	0.440412	346.077	22.8077	1.04204	3.81381	1.16817	0.666066	2.06366	3.1021	0.086697	0.049577	0.091899	0.059152	0.082205	0.036573	157851
518	1.43904	0.720721	0.627027	0.478679	0.5997	0.197598	0.197598	0.342042	495.463	32.6527	1181.15	72.8628	1.89189	2.28228	2.87688	2.38769	1.86066	3.9961	0.072511	0.110341	0.021677	0.031017	0.062108	0.051941	157897
519	1.47808	0.357658	0.966667	0.576276	1.02523	2.2979	0.107808	0.353754	339.602	4.01324	554.911	50.8941	1.3994	3.79279	2.9039	1.53664	3.83604	3.80871	0.040947	0.066955	0.043902	0.063645	0.072748	0.028889	157929
520	1.63423	0.435736	1.03694	0.545045	0.954955	2.96156	0.103904	0.299099	391.278	9.12606	500.163	49.0076	1.61261	3.96396	3.82583	2.39159	3.83604	3.80871	0.04071	0.062344	0.036455	0.063645	0.079368	0.026051	157952
521	1.06817	0.634835	0.548949	0.627027	0.892492	0.49039	0.33033	0.111712	663.961	10.4159	226.27	18.8826	1.37237	3.93994	1.16216	3.06697	0.775375	0.857357	0.040592	0.125	0.059152	0.047331	0.051941	0.018722	157983
522	1.73574	0.291291	1.10721	0.654354	0.228829	3.09429	0.11952	0.338138	339.602	9.93556	544.529	45.0147	3.31832	4	1.85586	1.60691	3.81652	4	0.046858	0.037873	0.036927	0.062699	0.075821	0.029243	158005
523	1.76697	1.06817	0.560661	0.18979	0.221021	1.20871	0.181982	0.283483	779.578	3.3541	968.685	19.6094	2.65465	1.03303	1.24925	1.07207	2.87958	3.32853	0.035982	0.037164	0.120389	0.054306	0.113533	0.101002	158042
524	3.53544	0.572372	1.0955	0.623123	0.447447	1.05646	0.18979	0.291291	1238.25	7.69954	387.601	40.1922	1.7988	3.54655	1.02703	0.623123	1.71231	2.84054	0.101238	0.103484	0.020022	0.074166	0.070501	0.033026	158070
525	0.529429	0.318619	0.822222	0.666066	0.193694	0.287387	2.0051	0.27958	1215.09	2.85666	621.492	26.7793	2.4024	2.003	1.79279	0.744144	2.77027	2.8952	0.0361	0.058798	0.044848	0.049104	0.09048	0.040238	158229
526	1.14234	0.412312	0.986186	0.447447	0.256156	0.927628	0.256156	0.303003	500.163	1.60582	278.515	62.6454	1.41742	2.52252	4	0.84955	2.08318	3.48468	0.056197	0.044493	0.094145	0.103721	0.083269	0.023451	158265
527	0.619219	0.236637	2.54384	0.826126	2.37988	1.19309	0.74024	0.185886	592.83	3.6173	162.589	6.87469	1.4985	3.65766	1.13213	2.34865	1.7982	1.62643	0.112705	0.052059	0.076058	0.08717	0.082678	0.100883	158419
528	1.00571	0.451351	0.646547	0.763664	0.822222	0.654354	0.103904	0.1	177.011	8.95532	205.881	22.381	1.30631	3.97898	1.18919	2.91081	0.767568	1.18528	0.040592	0.101475	0.04674	0.046621	0.056433	0.012456	158433
529	1.06817	0.342042	0.845646	1.11502	0.564565	0.33033	0.150751	0.342042	565.49	4.08976	529.32	82.3794	3.24324	2.98799	2.10511	1.61471	3.39489	3.83604	0.040474	0.110459	0.121572	0.063881	0.026997	0.010328	158449
530	1.03303	1.07207	1.33754	0.400601	2.29399	0.642643	0.185886	0.303003	524.345	7.92078	333.249	21.7559	1.57357	1.00601	2.40541	3.34805	2.30961	3.28168	0.119207	0.093436	0.102893	0.11637	0.076885	0.119326	158552
531	0.697297	0.400601	0.412312	0.427928	1.45466	0.377177	0.416216	0.263964	406.34	8.46204	394.991	13.9582	1.85586	2.24324	1.58559	2.29399	2.03634	2.77417	0.012929	0.046385	0.051468	0.066009	0.084806	0.103721	158588
532	0.724625	0.248348	1.48198	1.61862	0.556757	1.18528	0.658258	0.338138	832.85	1.10067	300.371	23.6857	1.26727	1.11111	1.96396	1.47417	3.04745	3.71111	0.02877	0.098756	0.098874	0.04934	0.113769	0.027825	158631
533	1.02523	0.27958	1.38048	1.08769	0.50991	0.447447	0.174174	0.388889	554.911	2.72492	391.278	60.3234	1.78979	2.78378	2.22523	1.80601	3.6018	3.85946	0.046385	0.106085	0.079131	0.081732	0.049104	0.011038	158732
534	2.0988	0.908108	0.65045	0.400601	0.263964	0.728529	0.111712	0.236637	598.455	4.53741	832.85	20.7525	1.62462	2.87087	1.68468	2.15736	1.87237	2.5009	0.043902	0.116134	0.077594	0.026642	0.115306	0.097455	158760
535	0.697297	0.427928	0.42012	0.459159	1.47027	0.478679	0.619219	0.275676	514.535	7.7726	170.45	12.9426	1.81081	2.5045	1.67568	2.30961	0.876877	2.81712	0.014466	0.046621	0.060335	0.045439	0.083387	0.103248	158772
536	0.681682	0.427928	0.384985	0.416216	1.08769	0.303003	0.771471	0.217117	633.34	8.14838	418.016	11.8881	1.76276	2.51351	1.63363	2.30571	1.73574	2.30571	0.012574	0.043902	0.055961	0.04071	0.098992	0.102893	158827
537	1.59129	0.342042	1.93874	0.915916	0.345946	0.966667	0.131231	0.361562	696.061	23.2425	633.34	32.6527	2.79279	1.83483	1.17117	1.72402	2.30961	3.1958	0.125	0.083624	0.011747	0.043075	0.027943	0.059507	158881
538	0.75976	0.205405	1.20871	1.52493	1.22432	0.541141	0.904204	0.353754	645.415	13.4408	48.0907	35.5491	2.08108	2.48949	1.61261	2.95766	0.880781	3.64865	0.033736	0.06731	0.032908	0.119326	0.119562	0.020022	158930
539	3.28168	0.466967	1.71231	0.755856	1.64204	1.03694	0.111712	0.205405	1215.09	1.66764	270.736	11.6657	1.33634	1.72072	2.25826	0.845646	2.29009	2.35255	0.068846	0.123936	0.078067	0.072275	0.078067	0.081614	158993
540	1.44294	1.72793	0.810511	0.178078	1.56787	1.66546	0.115616	0.193694	434.107	35.8864	959.581	25.5443	1.17117	3.79279	1.10811	3.78138	2.7	2.65315	0.104194	0.067191	0.011511	0.058207	0.090598	0.07062	159000
541	1.63814	0.396697	0.951051	0.787087	0.673874	2.41111	0.11952	0.424024	402.521	7.99593	609.864	66.2973	1.36036	3.97898	1.55255	2.31351	3.85946	3.97658	0.053242	0.066718	0.038346	0.066482	0.076649	0.027234	159119
542	2.31742	0.361562	1.45075	0.572372	1.44294	1.45856	0.103904	0.103904	801.978	5.03407	736.637	7.69954	1	3.51351	1.1982	2.28619	2.86396	0.892492	0.042365	0.060808	0.020732	0.021323	0.086224	0.035391	159120
543	1.62252	0.451351	0.908108	0.572372	0.646547	2.68438	0.103904	0.342042	383.958	5.32753	509.699	57.5414	1.38138	3.97598	1.84685	1.88799	3.14114	3.92583	0.040001	0.064236	0.035154	0.061162	0.072866	0.023214	159298
544	0.861261	0.271772	1.38048	1.06817	0.365465	0.271772	0.115616	0.342042	258.251	4.36923	486.193	66.2973	2.48949	2.8979	2.30631	1.64985	3.62132	3.82823	0.058325	0.106085	0.066718	0.066718	0.04473	0.01021	159336
545	1.57568	0.357658	1.83724	0.826126	1.14234	1.26727	0.127327	0.322523	570.855	24.8308	587.258	30.8542	2.56156	1.66366	1.17117	1.81381	2.20811	3.14505	0.125	0.083624	0.010447	0.039883	0.030425	0.056552	159339
546	1.97778	0.611411	0.888589	0.447447	0.470871	0.912012	0.11952	0.326426	239.46	13.827	959.581	43.7574	2.45646	1.31832	1.52553	0.685586	1.7982	4	0.105612	0.096155	0.017303	0.032435	0.096273	0.07322	159366
547	1.05255	0.486486	0.533333	0.755856	0.697297	0.603604	0.353754	0.103904	560.175	9.30005	185.569	18.3552	1.5015	4	1.07207	2.37207	0.701201	0.814414	0.033854	0.11637	0.044493	0.049577	0.06329	0.014584	159415
548	1.46637	0.365465	0.861261	0.720721	0.775375	2.38378	0.103904	0.369369	263.174	9.12606	736.637	63.8398	1.76577	3.94895	1.88889	2.40721	3.83994	3.82042	0.047094	0.07322	0.041656	0.06459	0.076176	0.027352	159641
549	2.15736	0.794895	0.408408	0.283483	0.494294	1.11111	0.310811	0.146847	898.203	3.5833	581.739	28.8806	1.45946	1.27327	1.67568	1.13454	1.72012	1.82162	0.028179	0.06199	0.091662	0.04473	0.11968	0.044493	159688
550	0.623123	0.400601	0.443544	0.529429	1.04865	1.34925	0.822222	0.256156	539.411	11.556	410.195	13.3145	2.00901	2.48649	1.73574	2.48529	2.02853	2.46186	0.016949	0.050286	0.04603	0.048631	0.079722	0.094381	159703
551	0.943243	0.50991	0.619219	0.763664	0.748048	0.506006	0.435736	0.111712	609.864	11.2333	211.797	17.5087	1.61862	4	1.14414	2.93033	0.732432	0.84955	0.042484	0.116015	0.047804	0.042011	0.061753	0.014584	159861
552	1.97778	0.701201	0.744144	0.619219	2.45796	1.02132	0.463063	0.181982	1250	96.7244	1226.61	91.3966	3.10811	2.91291	2.07808	2.8991	2.97718	2.05976	0.124291	0.103721	0.013993	0.072393	0.059862	0.017185	159883
553	1.64595	0.353754	0.790991	0.716817	0.974474	2.497	0.178078	0.365465	387.601	6.61986	709.332	37.2678	1.46547	4	1.7958	1.66546	3.80871	3.94144	0.042129	0.067073	0.042011	0.059862	0.102775	0.066955	159929
554	1.06036	0.474775	0.888589	0.603604	0.244444	0.982282	0.271772	0.27958	418.016	2.21377	309.001	62.6454	1.15616	2.73574	4	0.857357	1.98949	3.34414	0.055724	0.081732	0.04674	0.098164	0.100765	0.021914	160065
555	0.806607	0.201502	1.0994	1.38829	1.32192	0.146847	0.701201	0.314715	683.039	10.6145	51.8644	38.7024	1.93694	2.02703	1.6997	2.87958	0.720721	3.89069	0.030662	0.073457	0.033144	0.122517	0.117552	0.021441	160084
556	1.62252	0.970571	0.716817	0.443544	0.993994	0.103904	0.213213	0.314715	560.175	9.84218	1034.88	68.8493	1.06006	2.66366	2.74775	2.04024	1.97387	3.62913	0.083269	0.111168	0.026761	0.032553	0.111287	0.049104	160094
557	3.92973	0.185886	1.5991	1.53273	0.400601	1.59129	0.115616	0.365465	889.762	5.48061	125.998	19.4251	2.51051	3.16517	1.13814	1.31021	1.84114	3.0006	0.037873	0.068846	0.026406	0.091899	0.079368	0.044493	160094
558	1.11111	0.342042	0.958859	0.478679	0.166366	0.931532	0.267868	0.299099	418.016	1.95803	222.037	62.6454	2.18619	2.60661	3.98198	0.709009	2.02462	3.53934	0.049459	0.043784	0.090362	0.103721	0.08516	0.020377	160147
559	1.34535	0.326426	1.33363	0.802703	0.748048	2.64534	0.11952	0.342042	421.982	1.36767	459.413	72.8628	1.24925	2.33333	2.21922	1.78649	3.46126	4	0.047449	0.064472	0.124409	0.064709	0.060335	0.007018	160391
560	2.0012	0.58018	0.545045	0.646547	0.236637	1.72793	0.34985	0.197598	676.619	5.27746	663.961	20.1729	2.27027	3.0991	1.57057	1.12673	2.21982	2.38769	0.044966	0.121453	0.096982	0.058207	0.120389	0.092608	160552
561	2.24715	0.755856	0.681682	0.248348	0.662162	0.997898	0.150751	0.416216	300.371	18.5293	1095.21	55.4085	2.43544	2.45946	1.36336	0.787087	1.73964	4	0.11176	0.048276	0.022978	0.035272	0.095564	0.090244	160726
562	2.05976	0.748048	0.751952	0.443544	2.30961	1.16186	0.607508	0.201502	1034.88	80.0785	1170.05	112.5	1.98198	1.65165	1.08408	2.84054	2.69219	2.07928	0.125	0.10242	0.007136	0.068492	0.110105	0.007255	160812
563	2.01291	0.826126	0.720721	0.326426	0.283483	1.15405	0.131231	0.361562	270.736	17.6748	932.779	37.9783	2.5015	2.62162	1.36637	1.23994	1.74745	3.94925	0.098046	0.046148	0.028889	0.033026	0.101356	0.090598	160821
564	0.732432	0.427928	1.3961	0.541141	0.435736	2.02462	0.103904	0.345946	320.896	1.22115	306.097	17.3441	1.26426	3.85285	1.24625	0.775375	2.59069	3.10601	0.0361	0.071211	0.038701	0.04804	0.05998	0.054542	160854
565	0.951051	0.392793	1.73183	0.369369	0.326426	0.685586	0.103904	0.33033	147.939	3.90115	504.909	28.074	1.67868	1.26426	2.3964	1.63033	2.57898	3.37928	0.116725	0.027943	0.097101	0.075112	0.083269	0.073575	160873
566	1.64595	0.970571	0.560661	0.256156	0.83003	0.166366	0.271772	0.27958	817.268	36.9176	657.72	70.162	1.68769	2.25225	2.78378	3.02793	2.01682	3.55496	0.077713	0.112942	0.019904	0.078422	0.065063	0.055369	160889
567	2.75856	0.623123	1.13063	0.658258	0.447447	1.2048	0.18979	0.213213	1064.62	6.93991	309.001	40.1922	1.41441	3.81381	1.01201	0.705105	1.41562	2.68438	0.108686	0.108213	0.015412	0.083978	0.061044	0.031962	161027
568	1.47027	1.05255	0.525526	0.435736	0.248348	1.70841	0.299099	0.27958	722.855	1.17588	848.728	21.9623	1.03303	2.75375	1.62162	1.0955	2.63363	2.37988	0.046385	0.124764	0.125	0.052887	0.113887	0.101947	161028
569	0.697297	0.463063	0.322523	0.459159	0.982282	0.424024	0.58018	0.221021	514.535	12.0009	410.195	17.0196	2.14414	2.55556	3.1952	2.3018	1.82162	2.7976	0.010801	0.043075	0.050404	0.044966	0.082678	0.10644	161050
570	2.23153	0.884685	0.83003	0.205405	0.74024	0.9003	0.107808	0.474775	383.958	24.8308	864.909	52.8532	1.24625	1.51952	1.60661	3.05135	1.58348	3.74234	0.105376	0.048395	0.022032	0.035627	0.087525	0.094027	161151
571	1.25556	0.50991	0.845646	0.576276	0.154655	0.111712	0.135135	0.318619	303.22	1.95803	291.981	72.178	1.73574	2.42042	3.81982	1.02913	2.0988	3.89459	0.047922	0.06128	0.096155	0.097573	0.0958	0.021323	161170
572	1.03303	0.384985	0.892492	0.50991	0.158559	0.982282	0.267868	0.303003	373.233	1.7985	278.515	63.2398	1.75976	2.45946	4	0.744144	2.15736	3.36757	0.051823	0.042602	0.092135	0.098874	0.090835	0.023805	161175
573	2.8015	1.02523	0.466967	0.283483	0.228829	1.50541	0.146847	0.213213	832.85	3.41805	848.728	22.5933	1	2.86486	1.4955	0.954955	2.68048	2.13393	0.03941	0.084688	0.026997	0.05667	0.118262	0.094736	161181
574	1.11111	0.435736	0.896396	0.443544	0.127327	0.876877	0.295195	0.263964	418.016	2.47938	278.515	60.8957	2.28228	2.56156	4	0.744144	2.02072	3.33634	0.061517	0.046858	0.093081	0.105967	0.087879	0.02617	161205
575	2.62583	0.720721	0.720721	0.435736	2.7039	0.958859	0.384985	0.310811	1192.35	105.304	1226.61	164.132	3.82583	2.80781	2.37538	2.68438	3.06697	3.73063	0.122163	0.099347	0.008555	0.080314	0.080077	0.021204	161233
576	2.52823	0.646547	0.775375	0.373273	0.65045	0.993994	0.115616	0.424024	270.736	18.3552	987.154	49.0076	3.14114	2.44144	1.37838	0.904204	1.55225	4	0.108804	0.049931	0.025815	0.030425	0.099465	0.089298	161298
577	0.705105	0.49039	2.57508	0.459159	0.135135	1.04475	0.459159	0.146847	906.725	2.77687	156.562	4.66779	2.47447	3.55255	1.07808	0.732432	1.54054	1.02132	0.083033	0.059625	0.028061	0.059271	0.12169	0.074875	161353
578	0.381081	0.338138	0.822222	0.666066	0.18979	0.373273	2.0051	0.291291	1095.21	2.47938	581.739	26.7793	2.18018	2.08108	2.07207	0.75976	2.6961	3.01231	0.0374	0.061399	0.05005	0.046503	0.053714	0.0374	161359
579	3.34805	0.353754	1.64595	1.31802	1.75916	1.14234	0.107808	0.209309	1250	2.17235	189.107	8.46204	1.41742	1.96997	2.27628	0.91982	2.1027	2.24324	0.045084	0.119562	0.039292	0.072511	0.076649	0.08717	161362
580	2.33694	0.806607	0.728529	0.291291	0.619219	0.701201	0.1	0.299099	286.518	10.0298	1148.16	45.8729	1.53153	3.52553	1.03003	0.845646	1.72793	3.77748	0.112824	0.050523	0.029007	0.03409	0.097455	0.086461	161469
581	0.451351	0.365465	0.822222	0.529429	0.193694	0.66997	2.02853	0.236637	1095.21	1.92139	736.637	24.8308	1.3994	2.13514	2.12312	0.912012	2.58288	2.84835	0.035509	0.060926	0.042957	0.023332	0.089062	0.040238	161529
582	0.685586	0.463063	0.334234	0.474775	1.02913	0.482583	0.619219	0.236637	524.345	15.0535	500.163	13.697	2.3003	3.42943	1.57958	2.3018	1.96997	2.75856	0.011038	0.046976	0.030898	0.045439	0.079959	0.100529	161557
583	1.84505	0.33033	1.75135	1.39219	1.48198	0.951051	0.174174	0.228829	1074.72	1.7985	255.823	8.87116	1.12012	1.74474	1.78679	0.880781	2.77027	2.47357	0.048867	0.1237	0.025224	0.079131	0.077949	0.091071	161679
584	3.32463	0.388889	1.55616	1.2009	1.19309	0.935435	0.103904	0.217117	1170.05	1.42031	213.807	9.93556	1.01802	2.36336	2.3033	0.494294	2.04805	2.32913	0.05005	0.120626	0.026997	0.071565	0.077358	0.085397	161804
585	1.12282	0.443544	0.568468	0.751952	0.869069	0.529429	0.27958	0.107808	801.978	10.221	275.898	15.1963	2.33634	3.86787	1.03003	2.78198	0.954955	0.775375	0.037046	0.119089	0.071802	0.044848	0.036573	0.023332	161809
586	1.07207	0.318619	0.91982	0.541141	0.158559	0.927628	0.267868	0.27958	418.016	1.86773	278.515	55.4085	2.3003	2.52252	3.94595	0.705105	2.02462	3.48468	0.047449	0.032672	0.090244	0.101593	0.083742	0.023451	161818
587	2.92252	0.572372	1.53273	0.537237	0.396697	1.06036	0.178078	0.236637	1203.67	7.69954	306.097	40.1922	1.6006	1.98498	1.50751	1.06426	1.71622	2.68438	0.108804	0.105967	0.016594	0.076649	0.073457	0.031017	161916
588	2.14955	0.767568	0.709009	0.291291	0.576276	0.9003	0.115616	0.42012	239.46	18.1826	932.779	52.8532	2.41441	2.47447	1.25225	1.03303	1.60691	3.88679	0.111287	0.047449	0.026288	0.034445	0.092963	0.09119	161994
589	1.57568	0.334234	1.86066	0.880781	1.10721	1.13063	0.146847	0.447447	696.061	23.2425	633.34	36.2269	2.18619	1.74775	1.24925	1.66937	2.19249	3.16457	0.125	0.079131	0.0082	0.040238	0.029953	0.05667	162147
590	1.45856	1.11111	0.642643	0.377177	0.502102	0.213213	0.166366	0.342042	696.061	17.0196	996.519	82.3794	1.24625	2.46847	3.10811	2.35255	1.93093	3.73063	0.074639	0.111405	0.011274	0.034681	0.060216	0.048867	162155
591	0.638739	0.224925	2.46967	0.697297	2.51261	1.72402	0.884685	0.18979	764.993	3.02319	203.946	5.69158	1.15315	3.67568	1.11111	2.31742	1.7982	1.59129	0.101947	0.058443	0.062463	0.074284	0.08055	0.102539	162326
592	1.29069	1.61862	1.02523	0.154655	0.982282	1.60691	0.103904	0.306907	376.775	28.8806	987.154	28.3403	1.40541	3.75976	1.0991	2.57898	2.96156	2.85225	0.121335	0.071329	0.011274	0.055842	0.089653	0.073575	162331
593	0.966667	0.564565	0.513814	0.638739	0.724625	0.506006	0.318619	0.103904	581.739	9.74968	198.25	17.5087	1.4024	3.92492	1.15916	2.96937	0.74024	0.915916	0.033972	0.122045	0.039765	0.051586	0.051468	0.021441	162333
594	1.22042	0.353754	1.04475	1.21261	0.587988	1.54835	0.127327	0.306907	490.806	3.65162	500.163	72.178	1.20721	3.96396	2.05706	2.25886	3.23093	3.87898	0.049813	0.10573	0.077713	0.062344	0.040356	0.011983	162506
595	0.545045	0.338138	0.880781	0.666066	0.123423	0.451351	0.857357	0.228829	848.728	2.47938	581.739	26.7793	1.7988	2.08108	2.12913	0.826126	2.59069	2.85225	0.038937	0.058798	0.044848	0.045557	0.056315	0.036691	162522
596	1.96997	0.318619	1.43904	0.607508	0.915916	3.01231	0.271772	0.135135	898.203	2.23477	239.46	11.1277	1.1982	3.97297	1.38138	0.962763	2.7	1.47417	0.059862	0.05265	0.043784	0.122399	0.091899	0.048158	162566
597	2.21201	0.654354	0.798799	0.197598	0.447447	1.43514	0.103904	0.447447	239.46	15.931	1250	41.7394	2.35736	2.55556	1.2973	0.966667	1.64204	4	0.108213	0.045676	0.02416	0.026406	0.085988	0.090244	162819
598	1.87628	0.99009	0.607508	0.412312	0.224925	1.31411	0.154655	0.205405	627.388	2.57483	657.72	17.8425	1.76577	2.23724	1.59459	1.18528	2.73514	2.24715	0.042247	0.124645	0.114597	0.05868	0.111405	0.097573	162888
599	1.13063	0.33033	1.0955	1.23213	0.697297	0.181982	0.193694	0.303003	716.062	2.11167	438.226	81.6052	1.47748	3.87688	2.2012	1.77477	3.26216	3.05916	0.048158	0.106558	0.120862	0.072511	0.043548	0.0069	162996

## Sheet: Update Pulse Decoder
	Kcat_S19	Kcat_S70	Kcat_mRNA_(dark)deGFP	Kcat_mRNA_(dark)mmCherry	Kcat_mRNA_CymR	Kcat_mRNA_PhlF	Kcat_mRNA_S19	Kcat_mRNA_TetR	Kd_S19	Kd_S19_CymR	Kd_S19_PhlF	Kd_S19_TetR	N_CymR	N_PhlF	N_TetR	RiboJ_Kcat_mRNA_CymR	RiboJ_Kcat_mRNA_PhlF	RiboJ_Kcat_mRNA_TetR	deg_mRNA_(dark)deGFP	deg_mRNA_(dark)mmCherry	deg_mRNA_CymR	deg_mRNA_PhlF	deg_mRNA_S19	deg_mRNA_TetR	score
0	1.84895	0.99009	0.603604	0.482583	0.299099	1.32973	0.174174	0.252252	825.022	3.6173	848.728	20.7525	2.09309	2.77477	1.54955	1.08769	2.7976	2.26276	0.03941	0.124527	0.117316	0.052532	0.119089	0.096391	132696
1	0.853453	0.794895	1.73574	0.326426	0.431832	0.697297	0.1	0.26006	253.419	13.0654	373.233	15.931	1.45946	3.2012	2.36637	1.71622	2.23543	3.12162	0.117552	0.070147	0.007136	0.077949	0.087525	0.110105	148060
2	2.2042	0.943243	0.771471	0.256156	0.646547	0.794895	0.103904	0.404505	297.548	10.0298	1015.52	49.0076	1.8048	2.44144	1.30931	0.814414	1.67327	4	0.111641	0.047449	0.022505	0.035863	0.112942	0.092135	145116
3	0.685586	0.463063	0.334234	0.474775	1.02913	0.482583	0.619219	0.236637	524.345	15.0535	500.163	13.697	2.3003	3.42943	1.57958	2.3018	1.96997	2.75856	0.011038	0.046976	0.030898	0.045439	0.079959	0.100529	161557
4	3.62132	0.915916	0.607508	0.548949	0.248348	1.33754	0.107808	0.26006	959.581	2.36504	689.519	22.5933	1.64264	2.88589	1.53153	0.970571	2.62192	2.30961	0.042602	0.123109	0.119444	0.057852	0.116252	0.092726	143924
5	0.822222	0.303003	0.443544	0.662162	1.00961	0.915916	0.533333	0.213213	438.226	12.5811	418.016	12.0009	2.24324	2.31231	1.64865	2.46186	1.9973	2.68829	0.011038	0.046503	0.039646	0.047331	0.121926	0.104666	156277
6	1.78258	1.04084	0.595796	0.443544	0.310811	0.876877	0.178078	0.252252	864.909	3.75654	406.34	18.3552	2.17117	2.83784	1.85586	1.23994	2.51652	2.497	0.03811	0.124527	0.122517	0.117316	0.119207	0.09982	146798
7	2.21201	0.654354	0.798799	0.197598	0.447447	1.43514	0.103904	0.447447	239.46	15.931	1250	41.7394	2.35736	2.55556	1.2973	0.966667	1.64204	4	0.108213	0.045676	0.02416	0.026406	0.085988	0.090244	162819
8	2.14174	0.720721	0.798799	0.221021	0.65045	1.28288	0.111712	0.424024	239.46	14.2243	1095.21	49.0076	2.42342	2.53754	1.54655	0.880781	1.61471	3.94144	0.108804	0.047567	0.025578	0.030189	0.09982	0.090244	154394
9	2.17688	0.822222	0.65045	0.236637	0.790991	0.463063	0.103904	0.396697	291.981	14.912	898.203	57.0006	1.92793	2.82282	1.27327	2.52042	1.4039	3.94144	0.091308	0.049695	0.085515	0.033144	0.096746	0.08717	154713
10	1.25946	1.67718	0.689489	0.127327	0.908108	1.61081	0.162462	0.232733	306.097	30.8542	1181.15	44.5916	1.38739	3.71772	2.78979	2.92252	2.59069	2.65706	0.117434	0.067428	0.016003	0.055961	0.089771	0.068728	144493
11	2.2042	0.775375	0.685586	0.291291	0.568468	0.912012	0.11952	0.412312	265.671	16.5442	1126.68	51.3769	2.39339	2.3033	1.26126	0.794895	1.65375	3.58619	0.108804	0.055488	0.02416	0.033144	0.094854	0.090953	153374
12	1.04475	0.310811	1.38829	1.27898	0.435736	0.982282	0.107808	0.322523	490.806	3.65162	362.809	53.3547	2.42342	2.93393	2.1021	1.57958	3.9961	3.72673	0.046503	0.114479	0.094381	0.076767	0.036218	0.011983	134364
13	1.73574	1.03694	0.627027	0.463063	0.283483	1.48589	0.201502	0.252252	764.993	6.25522	864.909	22.5933	1.24024	3.63363	1.79279	0.978378	3.17628	2.36817	0.050404	0.122872	0.011511	0.056433	0.116015	0.09379	156225
14	0.603604	0.443544	1.3961	0.474775	0.115616	1.51712	0.103904	0.34985	182.097	1.11111	241.732	21.7559	2.33033	3.99399	1.34535	0.771471	2.26276	2.86787	0.037755	0.053123	0.089416	0.054897	0.094027	0.03409	144362
15	1.11111	0.404505	1.33363	1.03303	0.537237	0.217117	0.103904	0.342042	576.271	3.75654	281.158	68.8493	3.47748	3.63964	2.14414	1.88408	3.45736	3.92192	0.045557	0.105021	0.118025	0.095682	0.045912	0.007846	122425
16	0.720721	0.381081	2.5009	0.787087	0.486486	0.353754	0.392793	0.18979	772.251	6.49601	173.7	7.13932	1.86186	3.66366	1.07207	3.81261	1.72012	1.77868	0.100765	0.110814	0.070147	0.084569	0.08587	0.111878	138096
17	1.92312	1.06036	0.502102	0.408408	0.263964	1.44685	0.166366	0.228829	676.619	6.31457	889.762	22.5933	2.12913	2.95796	1.81381	1.13063	2.73513	2.26276	0.040119	0.124882	0.064827	0.057734	0.121808	0.094381	125831
18	0.525526	0.357658	2.72733	0.630931	0.494294	0.982282	0.771471	0.193694	915.328	2.75077	141.116	6.49601	1.61862	3.81982	1.26426	0.75976	1.62643	1.68889	0.073693	0.049222	0.007255	0.054778	0.121335	0.074757	144783
19	1.47027	1.05255	0.525526	0.435736	0.248348	1.70841	0.299099	0.27958	722.855	1.17588	848.728	21.9623	1.03303	2.75375	1.62162	1.0955	2.63363	2.37988	0.046385	0.124764	0.125	0.052887	0.113887	0.101947	161028
20	1.13454	0.416216	1.27507	1.09159	0.224925	3.44955	0.103904	0.314715	434.107	2.11167	398.738	56.4649	1.94294	2.90691	2.01802	1.53664	3.48078	3.8009	0.043902	0.107858	0.123581	0.069201	0.046267	0.012102	154792
21	1.73964	0.701201	0.384985	0.369369	0.381081	0.99009	0.474775	0.162462	1105.6	4.58046	840.751	26.0313	1.64565	3.93994	1.3003	0.931532	1.82162	1.83333	0.027234	0.085515	0.051823	0.031489	0.117198	0.045084	142658
22	0.451351	0.365465	0.822222	0.529429	0.193694	0.66997	2.02853	0.236637	1095.21	1.92139	736.637	24.8308	1.3994	2.13514	2.12312	0.912012	2.58288	2.84835	0.035509	0.060926	0.042957	0.023332	0.089062	0.040238	161529
23	0.623123	0.400601	0.443544	0.529429	1.04865	1.34925	0.822222	0.256156	539.411	11.556	410.195	13.3145	2.00901	2.48649	1.73574	2.48528	2.02853	2.46186	0.016949	0.050286	0.04603	0.048631	0.079722	0.094381	159703
24	1.91141	0.99009	0.466967	0.427928	0.369369	1.42342	0.103904	0.27958	560.175	3.3541	848.728	23.2425	1.4985	2.91892	1.51351	1.21261	2.70781	2.26276	0.035863	0.120981	0.120153	0.061044	0.078895	0.094381	133499
25	0.697297	0.463063	0.443544	0.455255	1.13844	2.75856	0.634835	0.256156	794.441	11.6657	490.806	11.4474	2.997	2.46847	1.63664	2.3018	3.92973	2.82102	0.011511	0.046385	0.058325	0.083387	0.079604	0.105258	124047
26	3.92973	0.185886	1.5991	1.53273	0.400601	1.59129	0.115616	0.365465	889.762	5.48061	125.998	19.4251	2.51051	3.16517	1.13814	1.31021	1.84114	3.0006	0.037873	0.068846	0.026406	0.091899	0.079368	0.044493	160094
27	1.92312	0.798799	0.607508	0.502102	0.263964	0.17027	0.181982	0.162462	627.388	4.32816	889.762	18.8826	1.7988	2.91892	1.48949	1.29459	2.82492	2.28619	0.048276	0.114242	0.108449	0.054542	0.122754	0.094263	133009
28	1.88018	0.802703	0.584084	0.49039	0.248348	1.28679	0.205405	0.244444	663.961	5.13005	772.251	22.5933	3.60661	2.18919	1.31532	1.13844	2.77808	2.35255	0.043666	0.120862	0.119326	0.05667	0.116488	0.087288	120839
29	1.07988	0.408408	0.958859	0.884685	0.424024	0.388889	0.142943	0.342042	524.345	4.20727	438.226	74.2519	3.63063	3.05105	2.03003	1.59129	3.00841	4	0.042129	0.106676	0.112114	0.064472	0.043902	0.013638	133724
30	2.27447	0.396697	1.45075	0.685586	1.33363	1.44294	0.103904	0.103904	786.974	13.697	772.251	7.7726	2.3003	3.18318	1.06006	2.13003	3.18408	0.99009	0.04473	0.061517	0.014348	0.017658	0.086224	0.038819	130625
31	0.853453	0.408408	0.404505	0.537237	0.681682	1.11892	0.611411	0.275676	809.587	12.0009	425.985	14.3593	3.76577	3.89489	1.64865	2.34475	2.04414	2.74685	0.011156	0.050877	0.051823	0.045439	0.08516	0.108095	139308
32	1.68108	0.841742	0.384985	0.338138	0.322523	0.986186	0.248348	0.205405	786.974	6.31457	772.251	32.0419	1.96697	3.98498	1.48649	1.05255	1.82553	1.83333	0.025815	0.088825	0.054778	0.03811	0.110459	0.04473	124155
33	1.87628	0.99009	0.607508	0.412312	0.224925	1.31411	0.154655	0.205405	627.388	2.57483	657.72	17.8425	1.76577	2.23724	1.59459	1.18528	2.73513	2.24715	0.042247	0.124645	0.114597	0.05868	0.111405	0.097573	162888
34	1.22042	0.353754	1.04475	1.21261	0.587988	1.54835	0.127327	0.306907	490.806	3.65162	500.163	72.178	1.20721	3.96396	2.05706	2.25886	3.23093	3.87898	0.049813	0.10573	0.077713	0.062344	0.040356	0.011983	162506
35	1.87628	1.0994	0.572372	0.365465	0.334234	0.966667	0.115616	0.252252	633.34	4.93989	743.626	18.3552	3.42042	3.31832	1.65165	1.51321	2.66877	1.86457	0.039174	0.118734	0.118025	0.057261	0.117198	0.097573	144244
36	1.06036	0.303003	1.47027	1.02132	0.541141	1.62252	0.127327	0.310811	490.806	2.38748	438.226	55.9342	2.12613	2.84384	2.15315	1.52493	3.65646	3.79309	0.050759	0.068965	0.108213	0.065063	0.046385	0.01021	134178
37	2.02072	0.962763	0.443544	0.431832	0.263964	1.43123	0.252252	0.252252	817.268	5.74558	959.581	22.5933	2	2.87087	1.41441	1.68889	2.81321	2.26276	0.040119	0.122399	0.116607	0.055724	0.117198	0.095564	136595
38	2.02462	0.833934	0.798799	0.291291	0.545045	0.947147	0.107808	0.424024	283.825	18.5293	950.563	49.0076	1.42042	2.45946	1.32432	1.35315	1.65375	4	0.108568	0.051941	0.010092	0.033144	0.097455	0.090244	155249
39	1.18138	0.334234	1.37658	1.13063	0.818318	2.65706	0.135135	0.310811	560.175	3.02319	391.278	32.6527	1.32132	2.77477	2.26126	3.03183	3.63303	3.66817	0.041893	0.118025	0.116843	0.067782	0.050877	0.027115	147323
40	1.73183	0.33033	1.52883	0.677778	1.30631	1.91532	0.162462	0.107808	524.345	13.3145	175.348	8.30373	2.30631	4	2.03303	3.35976	2.34865	1.21261	0.057143	0.048867	0.041538	0.116134	0.093318	0.052059	145726
41	0.744144	0.435736	1.27507	0.451351	0.232733	1.28679	0.103904	0.357658	251.037	1.56097	251.037	27.2898	2.77177	3.997	1.34835	0.724625	2.07928	2.83664	0.040829	0.05135	0.086224	0.053478	0.070974	0.035391	118903
42	1.7045	0.837838	0.384985	0.412312	0.287387	1.03303	0.369369	0.178078	794.441	4.36923	565.49	25.7866	1.25526	3.91291	1.21922	1.39219	1.19309	1.93093	0.029361	0.105139	0.055369	0.032908	0.121217	0.051705	152203
43	2.04024	1.1033	0.697297	0.396697	0.240541	1.38048	0.174174	0.224925	750.681	3.72124	924.012	22.5933	1.66967	2.92192	1.47147	1.1033	2.73513	2.17688	0.068846	0.123936	0.120153	0.05466	0.119089	0.097692	125783
44	1.99339	1.24384	0.431832	0.295195	0.267868	1.52102	0.181982	0.33033	481.624	4.75678	987.154	37.2678	1.71171	2.88288	1.10811	1.11501	3.17628	2.32913	0.066009	0.120981	0.117316	0.096628	0.11767	0.102066	138233
45	1.44294	1.03303	0.638739	0.400601	0.564565	0.127327	0.154655	0.342042	560.175	40.1922	1015.52	68.8493	1.92492	2.17117	2.74775	2.43063	2.05195	3.68769	0.073575	0.11176	0.021677	0.035509	0.06329	0.054306	130972
46	1.59519	0.357658	1.19309	0.724625	1.77087	2.32523	0.11952	0.470871	430.027	3.5833	468.171	46.3081	1.07508	3.97297	1.73273	1.54054	3.25045	3.72282	0.044139	0.07724	0.036809	0.061635	0.083978	0.027352	148975
47	1.86847	0.790991	0.568468	0.545045	0.224925	1.18138	0.228829	0.353754	1126.68	5.37807	1044.7	25.7866	1.78078	2.95195	1.27027	1.05646	2.91081	2.43453	0.038346	0.123463	0.064472	0.034327	0.086697	0.092372	129405
48	0.65045	0.443544	1.41562	0.470871	0.150751	1.40781	0.27958	0.178078	228.417	1.25623	273.305	19.6094	2.26727	3.57357	1.25826	0.541141	1.88799	2.17297	0.072156	0.041302	0.093318	0.068255	0.123227	0.028061	115131
49	1.77477	0.837838	0.384985	0.369369	0.545045	0.951051	0.342042	0.193694	924.012	4.80192	840.751	30.8542	1.51952	4	1.23724	1.0955	1.7982	1.77477	0.029834	0.089416	0.053123	0.030662	0.115779	0.047567	140246
50	2.497	1.0994	0.529429	0.404505	0.18979	1.4039	0.115616	0.252252	696.061	4.53741	809.587	18.5293	2.51051	3.62462	1.51952	1.34925	2.62973	2.18859	0.045084	0.124882	0.115779	0.056906	0.119089	0.120035	132060
51	0.689489	0.427928	0.443544	0.388889	0.986186	0.345946	0.545045	0.275676	514.535	13.4408	406.34	12.8209	3.44745	2.71772	1.51351	2.3018	1.95045	2.75075	0.014111	0.045084	0.054306	0.044375	0.089062	0.097573	145083
52	1.57177	0.912012	0.662162	0.342042	0.560661	0.178078	0.240541	0.299099	825.022	26.7793	1181.15	68.8493	1.42643	2.25225	2.81682	2.35255	1.97387	3.78529	0.076294	0.118734	0.016003	0.028179	0.068137	0.043902	150859
53	1.94655	0.318619	1.61081	0.607508	3.22703	1.81772	0.275676	0.139039	996.519	18.1826	202.03	12.1147	1.62763	3.97898	1.22523	3.08649	2.64144	1.51321	0.066246	0.038346	0.013757	0.123818	0.096982	0.043429	141746
54	1.77087	0.908108	0.587988	0.50991	0.529429	1.35706	0.209309	0.240541	825.022	2.23477	848.728	17.3441	1.00601	3.28228	1.72673	0.853453	2.91081	2.55946	0.042838	0.119444	0.061753	0.05868	0.118616	0.105376	145920
55	1.72012	1.09159	0.400601	0.412312	0.263964	2.38378	0.193694	0.213213	463.771	3.38592	1159.05	29.7105	1.78378	2.97297	1.55556	1.15405	2.89129	2.19249	0.03941	0.125	0.114715	0.055842	0.122872	0.067782	136316
56	2.03634	1.16577	0.552853	0.365465	0.43964	1.2048	0.139039	0.213213	764.993	2.69931	924.012	22.1706	1.4985	3.95495	1.30931	1.13454	3.37147	2.14174	0.042129	0.125	0.101829	0.058325	0.118498	0.079013	156339
57	0.732432	0.427928	1.3961	0.541141	0.435736	2.02462	0.103904	0.345946	320.896	1.22115	306.097	17.3441	1.26426	3.85285	1.24625	0.775375	2.59069	3.10601	0.0361	0.071211	0.038701	0.04804	0.05998	0.054542	160854
58	1.56396	1.0018	0.634835	0.455255	0.65045	0.139039	0.18979	0.342042	801.978	57.0006	1034.88	77.8418	1.96396	2.24625	2.76276	3.61742	2.01682	3.6018	0.081969	0.114124	0.022032	0.035745	0.04804	0.053596	143618
59	2.03634	0.84955	0.404505	0.345946	0.131231	1.00961	0.299099	0.18979	932.779	3.13956	676.619	30.2769	1.33934	3.91291	1.17117	0.978378	1.62643	1.72012	0.031962	0.083151	0.059389	0.037637	0.116725	0.04473	150553
60	1.38829	1.02523	0.748048	0.427928	0.431832	0.271772	0.11952	0.42012	560.175	23.463	987.154	68.8493	2.59459	3.54655	2.8048	2.2979	2.06366	3.99219	0.071447	0.102539	0.028179	0.035154	0.06199	0.05336	129351
61	1.02132	0.451351	1.18138	0.478679	0.103904	0.845646	0.123423	0.365465	314.893	1.40696	232.772	53.3547	2.00901	2.76276	2.03303	0.716817	2.04024	3.78529	0.053951	0.040001	0.090007	0.100411	0.088825	0.024278	133561
62	2.03634	0.876877	0.693393	0.377177	0.470871	1.42342	0.240541	0.181982	627.388	4.12856	932.779	21.7559	1.47748	2.65766	1.45345	1.45466	2.66486	2.23543	0.084806	0.104075	0.123109	0.058207	0.117079	0.0945	146698
63	2.15736	0.931532	0.435736	0.283483	0.427928	1.17357	0.342042	0.205405	1044.7	4.05132	817.268	34.5562	1.32132	3.91592	1.2042	0.892492	1.5991	1.77087	0.041183	0.087407	0.05265	0.032672	0.117316	0.045084	142231
64	2.22372	0.974474	0.435736	0.424024	0.178078	1.5054	0.224925	0.232733	959.581	3.22977	987.154	26.0313	1.35135	2.73874	1.53153	1.25556	3.29339	2.30961	0.040119	0.125	0.098519	0.071802	0.106558	0.094736	148548
65	1.91532	0.908108	0.392793	0.314715	0.310811	1.26336	0.342042	0.213213	1084.91	4.58046	716.062	26.5276	1.75976	3.98498	1.06006	1.03303	1.61862	1.72793	0.028297	0.089535	0.067901	0.033144	0.117552	0.045084	128295
66	1.63423	0.435736	1.03694	0.545045	0.954955	2.96156	0.103904	0.299099	391.278	9.12606	500.163	49.0076	1.61261	3.96396	3.82583	2.39159	3.83604	3.80871	0.04071	0.062344	0.036455	0.063645	0.079368	0.026051	157952
67	1.93874	0.880781	0.533333	0.525526	0.26006	1.48979	0.166366	0.252252	598.455	4.36923	848.728	22.5933	2.9039	2.89189	1.57958	1.0955	2.73123	2.91081	0.040119	0.124527	0.117316	0.055251	0.119089	0.098756	118462
68	1.18528	1.16186	0.548949	0.373273	0.42012	0.291291	0.283483	0.513814	848.728	35.5491	987.154	66.2973	1.5045	2.53754	1.01502	2.32523	1.93874	3.89459	0.067073	0.123463	0.007846	0.0374	0.058207	0.057734	139826
69	2.2042	0.662162	0.822222	0.463063	2.71171	1.09159	0.404505	0.232733	1215.09	66.2973	1084.91	88.8438	2.26126	2.90991	1.15616	2.72342	3.05916	2.06757	0.106913	0.100529	0.009737	0.069083	0.08386	0.013757	151912
70	0.654354	0.474775	1.5015	0.455255	0.263964	1.48198	0.103904	0.26006	177.011	3.45048	192.712	28.3403	2.0991	1.88288	2.24925	1.57568	2.2042	3.02793	0.058443	0.050641	0.090598	0.103839	0.073339	0.02617	135505
71	2.07928	0.728529	0.966667	0.248348	0.232733	0.888589	0.150751	0.404505	438.226	12.4628	736.637	38.3387	2.36937	2.45946	1.23724	0.9003	1.47417	3.80871	0.111287	0.051823	0.027588	0.034681	0.092963	0.095445	139164
72	2.14955	0.767568	0.709009	0.291291	0.576276	0.9003	0.115616	0.42012	239.46	18.1826	932.779	52.8532	2.41441	2.47447	1.25225	1.03303	1.60691	3.88679	0.111287	0.047449	0.026288	0.034445	0.092963	0.09119	161994
73	1.41171	1.02523	0.342042	0.295195	0.275676	0.837838	0.373273	0.267868	809.587	4.16773	779.578	40.5735	1.94895	3.95195	1.12312	0.693393	1.68498	2.95375	0.028297	0.086106	0.058207	0.033144	0.120744	0.046976	122706
74	1.62252	0.572372	1.57568	0.326426	0.404505	0.810511	0.256156	0.345946	968.685	6.25522	380.349	39.8145	1.51051	3.70871	2.44444	2.61411	2.0949	3.72673	0.119562	0.036218	0.095327	0.076294	0.079131	0.069556	146409
75	1.86457	0.865165	0.392793	0.42012	0.463063	0.986186	0.27958	0.221021	794.441	3.65162	598.455	32.0419	1.38138	4	1.21922	1.05255	1.40781	2.14174	0.028297	0.095091	0.076531	0.036455	0.11637	0.045084	135467
76	1.86457	0.927628	0.365465	0.416216	0.295195	1.1033	0.299099	0.221021	864.909	3.38592	729.714	26.0313	1.3994	3.92192	1.15916	0.787087	1.67718	1.86847	0.029953	0.087288	0.056315	0.036573	0.116725	0.053714	137072
77	2.02072	0.915916	0.607508	0.404505	0.178078	1.24775	0.174174	0.252252	950.563	3.26042	794.441	20.3643	3.18619	2.91892	1.53153	1.05646	2.81321	2.36426	0.038701	0.124409	0.120153	0.056433	0.119089	0.096509	130198
78	0.697297	0.463063	0.322523	0.459159	0.982282	0.424024	0.58018	0.221021	514.535	12.0009	410.195	17.0196	2.14414	2.55556	3.1952	2.3018	1.82162	2.7976	0.010801	0.043075	0.050404	0.044966	0.082678	0.10644	161050
79	1.29069	1.61471	0.931532	0.178078	0.826126	1.82553	0.154655	0.248348	376.775	30.8542	959.581	22.381	2.47447	2.97297	1.05405	2.0012	2.83273	2.22372	0.110223	0.068255	0.018722	0.057497	0.124172	0.068492	147258
80	2.52823	0.646547	0.775375	0.373273	0.65045	0.993994	0.115616	0.424024	270.736	18.3552	987.154	49.0076	3.14114	2.44144	1.37838	0.904204	1.55225	4	0.108804	0.049931	0.025815	0.030425	0.099465	0.089298	161298
81	1.8958	0.865165	0.447447	0.365465	0.381081	1.18138	0.240541	0.263964	1137.37	5.32753	524.345	25.3042	2.18619	4	1.00601	1.14234	1.57958	1.75526	0.020968	0.083978	0.056315	0.0374	0.113415	0.039883	129903
82	1.21652	0.338138	1.43514	0.666066	2.16907	2.08709	0.193694	0.107808	581.739	12.1147	639.349	7.92078	1.67267	3.54955	1.15616	2.71562	3.2973	1.07988	0.042838	0.059389	0.020259	0.023096	0.092372	0.032317	123497
83	1.00571	0.342042	1.32583	1.11501	0.584084	0.111712	0.11952	0.342042	490.806	3.13956	438.226	62.6454	3.84384	2.95495	2.17117	1.56396	3.46907	3.89069	0.048276	0.107858	0.124527	0.065182	0.043666	0.01021	125640
84	2.17297	0.689489	0.798799	0.217117	0.584084	0.927628	0.103904	0.396697	241.732	13.9582	932.779	49.4725	3.62763	2.44444	1.35435	0.693393	1.66937	3.96487	0.108804	0.049931	0.026288	0.032199	0.095091	0.090244	147300
85	1.62252	0.970571	0.716817	0.443544	0.993994	0.103904	0.213213	0.314715	560.175	9.84218	1034.88	68.8493	1.06006	2.66366	2.74775	2.04024	1.97387	3.62913	0.083269	0.111168	0.026761	0.032553	0.111287	0.049104	160094
86	1.0018	0.486486	0.646547	0.697297	3.78919	0.486486	0.435736	0.103904	560.175	9.38829	183.825	17.5087	1.4985	3.04505	1.23123	2.7976	0.732432	1.33754	0.040592	0.118971	0.044966	0.047331	0.087643	0.026051	152810
87	1.37267	1.03303	0.693393	0.369369	0.595796	0.732432	0.18979	0.334234	702.665	28.074	873.115	64.4455	1.96697	2.24625	2.51952	2.28619	1.91141	3.96096	0.075821	0.117434	0.017421	0.033617	0.058443	0.055251	133167
88	0.642643	0.303003	1.43514	0.634835	0.34985	1.58348	0.158559	0.463063	205.881	0.992078	234.98	27.5487	2.37838	3.99399	1.06607	0.642643	2.2042	3.02793	0.040829	0.047094	0.096391	0.055488	0.094381	0.025933	115256
89	0.630931	0.236637	1.43123	0.615315	0.291291	1.63033	0.11952	0.303003	187.33	1.11111	192.712	21.7559	2.96697	3.93994	1.25225	0.705105	2.25105	2.8015	0.028889	0.05265	0.088471	0.057616	0.076531	0.02747	114238
90	0.681682	0.427928	0.384985	0.416216	1.08769	0.303003	0.771471	0.217117	633.34	8.14838	418.016	11.8881	1.76276	2.51351	1.63363	2.30571	1.73574	2.30571	0.012574	0.043902	0.055961	0.04071	0.098992	0.102893	158827
91	1.86457	0.9003	0.306907	0.369369	0.17027	0.986186	0.342042	0.150751	794.441	4.12856	924.012	32.0419	1.35435	4	1.17718	1.05255	1.7006	1.73183	0.029716	0.091426	0.054778	0.036218	0.115897	0.045084	157220
92	0.642643	0.427928	1.29459	0.384985	0.388889	1.56006	0.103904	0.283483	180.386	1.63644	213.807	19.6094	1.32733	3.88589	1.32733	1.8021	2.16126	2.98108	0.037164	0.048513	0.092726	0.058798	0.079722	0.031726	155088
93	0.642643	0.463063	1.32973	0.373273	0.478679	1.66546	0.103904	0.361562	209.806	1.31697	228.417	20.1729	2.3003	3.97598	1.24024	1.01351	2.03243	3.2036	0.038937	0.045203	0.112824	0.056906	0.072629	0.034681	145248
94	0.642643	0.435736	2.30961	0.506006	0.103904	1.16967	0.716817	0.111712	1215.09	1.68346	185.569	6.19643	1.5045	3.96096	2.12012	0.755856	1.46246	1.25556	0.074403	0.082796	0.022978	0.048749	0.10975	0.059034	153284
95	2.28228	0.74024	0.798799	0.43964	2.7039	1.16186	0.572372	0.185886	1250	77.1102	1116.09	94.9148	2.01802	3.09309	1.27928	2.69219	2.82102	1.87237	0.124054	0.108331	0.007373	0.071684	0.119444	0.012456	153745
96	1.86457	0.927628	0.384985	0.369369	0.427928	1.23994	0.338138	0.263964	881.399	4.58046	932.779	32.0419	1.45946	4	1.02703	1.1033	1.7006	1.81381	0.033381	0.088707	0.055961	0.026524	0.118498	0.045557	142067
97	1.30631	0.880781	0.65045	0.470871	0.736336	0.115616	0.197598	0.303003	549.695	33.9097	915.328	60.3234	2.13213	2.19219	2.76577	2.57898	1.98949	3.75015	0.071802	0.10774	0.023451	0.035745	0.063881	0.054306	139664
98	0.712913	0.369369	1.38438	0.482583	0.673874	1.3024	0.150751	0.303003	237.209	2.36504	219.95	23.6857	1.36036	4	1.34234	1.95826	2.02462	2.57117	0.045676	0.047449	0.095445	0.057261	0.091426	0.029125	128079
99	0.568468	0.256156	1.36486	0.43964	0.33033	1.36096	0.236637	0.283483	281.158	0.992078	230.584	21.7559	1.95195	4	1.16517	0.720721	2.33303	3.18018	0.036455	0.043311	0.088825	0.054306	0.076531	0.031253	127967
100	1.86847	0.892492	0.384985	0.424024	0.474775	0.997898	0.357658	0.150751	1064.62	3.68626	825.022	25.0664	1.57658	3.63664	1.10811	1.00961	1.73964	1.83333	0.028297	0.088352	0.054778	0.031962	0.115779	0.045084	144588
101	0.545045	0.572372	1.37267	0.388889	0.228829	1.48198	0.185886	0.283483	142.455	0.440412	346.077	22.8077	1.04204	3.81381	1.16817	0.666066	2.06366	3.1021	0.086697	0.049577	0.091899	0.059152	0.082205	0.036573	157851
102	1.94264	0.962763	0.345946	0.43964	0.342042	1.04865	0.256156	0.154655	709.332	4.32816	840.751	27.5487	1.74474	3.997	1.33634	0.822222	1.7006	2.02853	0.030898	0.091544	0.075939	0.035627	0.117316	0.057261	126863
103	1.06036	0.927628	0.384985	0.369369	0.248348	0.966667	0.342042	0.185886	840.751	4.01324	702.665	24.1372	1.84084	4	1.21922	0.958859	1.7006	1.82943	0.02546	0.088116	0.086816	0.032553	0.074639	0.046621	119306
104	1.89189	0.888589	0.369369	0.34985	0.322523	1.13844	0.283483	0.197598	794.441	4.62392	786.974	32.0419	1.20721	4	1.10811	1.21652	1.72402	1.86847	0.030189	0.086461	0.056079	0.036336	0.112587	0.045084	142545
105	0.783183	0.267868	1.36096	0.587988	0.322523	1.54835	0.139039	0.388889	228.417	1.5463	217.883	22.8077	3.42342	4	1.24324	0.845646	2.23153	2.91081	0.036218	0.030189	0.093909	0.058798	0.076767	0.02877	127958
106	2.06366	0.662162	0.591892	0.65045	0.193694	0.872973	0.142943	0.252252	639.349	7.5555	1095.21	26.7793	3.94294	2.96096	1.55856	1.26336	3.14895	2.28619	0.061517	0.125	0.116488	0.05868	0.057025	0.091544	149521
107	0.962763	0.213213	1.20871	1.43123	1.00571	0.517718	0.541141	0.42012	500.163	20.7525	57.0006	56.4649	3.26727	2.17117	1.68468	3.47297	0.810511	3.99219	0.044848	0.071092	0.031962	0.1237	0.113651	0.017776	155314
108	0.642643	0.369369	1.36096	0.521622	0.388889	1.47417	0.103904	0.338138	180.386	1.68346	251.037	21.7559	1.9009	3.65165	1.10511	1.61471	2.15736	3.95706	0.037991	0.043311	0.121099	0.050523	0.074875	0.03208	130522
109	1.89189	0.927628	0.275676	0.369369	0.427928	0.845646	0.322523	0.263964	1044.7	5.69158	840.751	26.7793	1.9009	4	1.10811	0.9003	1.7006	1.83724	0.018367	0.088707	0.057852	0.031489	0.11436	0.076767	131159
110	0.709009	0.552853	1.19309	0.322523	0.369369	1.68498	0.115616	0.295195	383.958	2.17235	645.415	57.5414	2.33333	2.61562	2.11712	1.21652	3.30511	3.33634	0.040592	0.052769	0.083269	0.04071	0.059862	0.008673	144818
111	1.82162	0.962763	0.498198	0.427928	0.263964	1.61081	0.174174	0.252252	627.388	5.32753	848.728	22.5933	3.93694	2.91892	1.51051	1.05646	2.78979	2.37207	0.037637	0.124172	0.118262	0.056906	0.11838	0.096509	110963
112	0.630931	0.486486	1.43123	0.427928	0.303003	1.53664	0.103904	0.275676	203.946	1.38064	251.037	20.9494	2.17417	4	1.27027	0.783183	2.24715	2.96937	0.049459	0.051586	0.095209	0.062344	0.079368	0.03208	122687
113	2.33694	0.806607	0.728529	0.291291	0.619219	0.701201	0.1	0.299099	286.518	10.0298	1148.16	45.8729	1.53153	3.52553	1.03003	0.845646	1.72793	3.77748	0.112824	0.050523	0.029007	0.03409	0.097455	0.086461	161469
114	1.64985	0.927628	0.384985	0.357658	0.369369	1.02132	0.295195	0.221021	864.909	5.03407	689.519	28.8806	1.54054	4	1.09309	1.00961	1.57177	1.77868	0.026406	0.088707	0.05667	0.030544	0.117198	0.048276	124048
115	0.763664	0.365465	1.23994	0.314715	0.584084	1.78649	0.256156	0.326426	519.417	3.45048	609.864	58.0873	2.18919	2.4955	1.98198	1.44294	3.66817	3.25435	0.054897	0.042129	0.061871	0.048867	0.053596	0.012693	138428
116	1.84114	1.02913	0.404505	0.271772	0.314715	0.908108	0.240541	0.185886	941.629	4.58046	779.578	32.6527	1.92492	4	1.14114	1.08769	1.58739	1.94655	0.028416	0.090953	0.089889	0.027943	0.117552	0.042011	120285
117	0.611411	0.365465	1.11501	0.455255	0.474775	1.48979	0.103904	0.334234	162.589	0.667272	251.037	27.0333	1.31832	3.87387	1.27928	0.857357	2.09099	2.77417	0.035982	0.043548	0.087998	0.058207	0.072629	0.031371	143995
118	1.4039	0.9003	0.771471	0.400601	0.548949	0.127327	0.111712	0.338138	490.806	22.8077	881.399	55.4085	1.41141	2.60661	2.6967	2.46577	2.03243	3.73063	0.068846	0.109395	0.024278	0.032317	0.06329	0.051941	135571
119	1.85285	0.396697	1.13063	0.564565	3.07868	1.71231	0.232733	0.123423	764.993	14.7718	217.883	11.1277	1.9009	4	1.3964	3.59399	2.6024	1.603	0.054424	0.049931	0.04142	0.125	0.09249	0.049931	144354
120	1.77477	0.33033	1.5015	0.75976	2.903	1.91532	0.11952	0.178078	446.581	19.0617	172.067	11.2333	2.6036	3.92492	1.61862	3.89459	2.48919	1.52493	0.054424	0.044375	0.03811	0.1237	0.092254	0.050759	125054
121	0.533333	0.463063	1.37658	0.443544	0.435736	1.49369	0.103904	0.392793	185.569	1.59073	196.387	21.7559	2.12312	3.95195	1.25526	1.02913	2.12222	3.03964	0.037164	0.046503	0.094618	0.060808	0.073575	0.032435	148640
122	1.81772	0.33033	1.53273	0.658258	2.51261	1.72402	0.26006	0.127327	764.993	27.5487	200.131	10.6145	1.95796	3.87988	1.33333	3.25826	2.64925	1.68108	0.066482	0.051823	0.0082	0.125	0.100292	0.043311	145535
123	2.14565	0.326426	1.41952	0.58018	3.15285	1.77087	0.232733	0.115616	959.581	13.5683	228.417	9.84218	2.2012	3.97898	1.33333	3.32853	2.6961	1.62252	0.056906	0.047922	0.044612	0.106794	0.094381	0.049695	133183
124	1.81381	0.810511	0.424024	0.427928	0.541141	1.01742	0.248348	0.11952	817.268	4.20727	565.49	19.2426	2.16817	4	1.07207	0.888589	1.61471	1.85676	0.025815	0.092726	0.060216	0.034563	0.113296	0.049104	124591
125	0.771471	0.50991	1.27117	0.369369	0.642643	1.45075	0.1	0.361562	258.251	1.35481	219.95	27.5487	1.80781	4	1.17117	1.0018	2.08318	3.17628	0.038937	0.047685	0.096982	0.057616	0.083387	0.025933	149081
126	1.93874	0.435736	1.41952	0.377177	1.73964	1.81772	0.252252	0.111712	906.725	16.5442	232.772	9.65805	2.43243	3.18018	1.26727	2.97718	2.42673	1.59129	0.075703	0.046976	0.044848	0.123581	0.091781	0.057852	131488
127	2.62583	0.720721	0.720721	0.435736	2.7039	0.958859	0.384985	0.310811	1192.35	105.304	1226.61	164.132	3.82583	2.80781	2.37538	2.68438	3.06697	3.73063	0.122163	0.099347	0.008555	0.080314	0.080077	0.021204	161233
128	2.34865	0.837838	0.33033	0.474775	0.427928	0.954955	0.252252	0.166366	941.629	3.90115	840.751	33.2753	1.2012	4	1.12312	0.986186	1.64595	1.88799	0.028297	0.083742	0.055961	0.034799	0.103366	0.039646	152254
129	1.67718	0.42012	1.01742	0.587988	0.767568	2.41501	0.107808	0.369369	387.601	11.4474	554.911	50.4158	2.84685	3.98799	1.77477	1.63814	3.83604	3.80871	0.047804	0.067782	0.034208	0.063645	0.076767	0.029834	129770
130	1.86457	0.927628	0.295195	0.384985	0.408408	1.00961	0.342042	0.174174	848.728	4.16773	840.751	32.0419	1.91892	4	1.10811	1.00571	1.7006	1.84114	0.028297	0.088707	0.101593	0.034799	0.107622	0.049222	138434
131	2.6024	0.275676	1.5991	0.506006	3.06697	1.83333	0.224925	0.127327	1084.91	12.9426	182.097	8.87116	2.03904	3.33634	1.26727	3.29339	2.59459	1.62252	0.056197	0.050523	0.040238	0.123109	0.087879	0.042129	150894
132	1.80991	0.954955	0.353754	0.310811	0.537237	1.14625	0.326426	0.209309	683.039	2.64881	906.725	37.2678	1.00901	3.95796	1.11411	0.771471	1.56396	2.01291	0.039883	0.091308	0.057852	0.03409	0.119917	0.045321	149201
133	0.541141	0.412312	2.1964	0.642643	0.154655	1.14625	0.705105	0.111712	1084.91	0.821345	147.939	4.49477	2.09009	3.49549	1.18919	0.677778	1.45075	1.28288	0.066718	0.069201	0.115543	0.052178	0.079131	0.055961	142544
134	0.83003	0.27958	1.41171	0.83003	0.166366	1.51321	0.111712	0.322523	207.835	1.5463	226.27	19.2426	1.93994	3.90991	1.0961	0.431832	2.19249	2.90691	0.039055	0.048986	0.027115	0.058207	0.077594	0.036573	127768
135	1.5054	1.07988	0.384985	0.310811	0.506006	1.86066	0.342042	0.232733	794.441	3.6173	840.751	32.0419	1.18619	3.97598	1.13213	0.947147	1.84895	1.90751	0.031253	0.086934	0.055606	0.040238	0.118971	0.042838	131949
136	1.06817	0.568468	1.70841	0.287387	3.0045	0.958859	0.103904	0.287387	202.03	5.5851	192.712	28.6092	1.65165	3.17718	3.7988	3.85556	1.15796	3.03964	0.117907	0.060098	0.120508	0.077476	0.088234	0.06861	147873
137	1.94264	0.872973	0.361562	0.369369	0.533333	1.06036	0.322523	0.166366	1064.62	4.16773	898.203	32.0419	2.15315	3.85586	1.11411	1.0994	1.66156	1.91532	0.027706	0.088707	0.097101	0.029243	0.116607	0.050759	125773
138	0.43964	0.34985	2.54775	0.627027	0.783183	1.04475	0.818318	0.123423	915.328	0.768809	153.633	3.68626	1.40541	3.78679	1.09309	0.65045	1.69279	0.986186	0.068255	0.056079	0.055133	0.051823	0.102539	0.065654	138357
139	0.638739	0.466967	0.892492	0.27958	0.384985	1.45856	0.146847	0.381081	178.691	1.69943	306.097	34.2314	1.96997	3.69369	1.21922	0.783183	2.14565	2.87958	0.040592	0.032435	0.097573	0.063881	0.076058	0.031253	120297
140	1.38438	0.416216	1.15405	0.736336	0.798799	2.41111	0.107808	0.365465	369.726	10.8169	554.911	49.0076	1.83784	4	1.86186	1.84114	3.83213	3.92192	0.05005	0.067901	0.021677	0.060453	0.082678	0.027352	124250
141	0.533333	0.443544	1.4039	0.42012	0.427928	1.59129	0.17027	0.416216	275.898	0.805978	273.305	30.2769	1.22823	1.62462	1.25526	0.720721	2.45015	3.90631	0.041774	0.047567	0.082678	0.063763	0.07523	0.026642	143249
142	0.591892	0.463063	1.43514	0.451351	0.388889	1.50931	0.103904	0.392793	180.386	1.68346	265.671	21.7559	3.69369	3.93393	1.1982	0.763664	2.39159	2.92252	0.04804	0.047922	0.095445	0.057734	0.076531	0.031253	118408
143	2.1964	0.99009	0.435736	0.533333	0.611411	1.39219	0.217117	0.197598	864.909	4.24719	709.332	21.5514	2.03003	3.64565	1.28829	1.05646	2.76637	2.20811	0.03941	0.125	0.096982	0.082323	0.117198	0.09982	126501
144	1.60691	0.91982	0.709009	0.338138	0.576276	0.533333	0.11952	0.224925	576.271	54.3719	1054.61	57.5414	3.17718	3.46246	2.78679	2.72342	2.27057	2.21982	0.068728	0.113415	0.01553	0.037519	0.063408	0.035391	118208
145	1.75916	0.357658	1.33754	0.584084	3.07868	1.8021	0.232733	0.18979	772.251	17.1811	205.881	13.5683	2.83483	3.98498	1.32733	3.59399	2.5048	1.91141	0.056433	0.050404	0.04674	0.123227	0.090126	0.044848	130810
146	2.43063	0.763664	0.728529	0.533333	2.62973	1.64204	0.404505	0.197598	1074.72	121.328	1238.25	100.448	2.37838	2.82583	1.27327	2.97718	2.96547	2.08709	0.124882	0.098756	0.007846	0.074284	0.086106	0.014939	148331
147	2.24715	0.755856	0.681682	0.248348	0.662162	0.997898	0.150751	0.416216	300.371	18.5293	1095.21	55.4085	2.43544	2.45946	1.36336	0.787087	1.73964	4	0.11176	0.048276	0.022978	0.035272	0.095564	0.090244	160726
148	1.54444	0.34985	1.4976	0.564565	2.81712	1.66156	0.326426	0.131231	1148.16	20.1729	183.825	9.84218	1.75976	3.89189	1.54054	2.86396	2.6024	1.603	0.054542	0.050641	0.011392	0.124527	0.090362	0.047685	126858
149	1.06817	0.342042	0.845646	1.11501	0.564565	0.33033	0.150751	0.342042	565.49	4.08976	529.32	82.3794	3.24324	2.98799	2.10511	1.61471	3.39489	3.83604	0.040474	0.110459	0.121572	0.063881	0.026997	0.010328	158449
150	2.29399	0.775375	0.709009	0.412312	2.73123	1.98559	0.545045	0.162462	1159.05	74.9564	1126.68	105.304	2.25526	3.24925	1.15616	3.16847	2.91472	1.76697	0.118734	0.102657	0.014939	0.070974	0.099938	0.009146	151842

## Sheet: Update Bistable Switch
	Kcat_S19	Kcat_S70	Kcat_mRNA_(dark)deGFP	Kcat_mRNA_(dark)mmCherry	Kcat_mRNA_CymR	Kcat_mRNA_PhlF	Kcat_mRNA_S19	Kcat_mRNA_TetR	Kd_S19	Kd_S19_CymR	Kd_S19_PhlF	Kd_S19_TetR	N_CymR	N_PhlF	N_TetR	RiboJ_Kcat_mRNA_CymR	RiboJ_Kcat_mRNA_PhlF	RiboJ_Kcat_mRNA_TetR	deg_mRNA_(dark)deGFP	deg_mRNA_(dark)mmCherry	deg_mRNA_CymR	deg_mRNA_PhlF	deg_mRNA_S19	deg_mRNA_TetR	score
0	1.44294	1.72793	0.810511	0.178078	1.56787	1.66546	0.115616	0.193694	434.107	35.8864	959.581	25.5443	1.17117	3.79279	1.10811	3.78138	2.7	2.65315	0.104194	0.067191	0.011511	0.058207	0.090598	0.07062	804.228
1	3.02402	0.572372	1.41171	0.595796	0.49039	0.9003	0.150751	0.291291	1192.35	7.69954	330.117	46.3081	1.46246	3.92793	1	0.822222	1.75526	2.59069	0.103366	0.10443	0.021086	0.073693	0.070501	0.027234	878.623
2	1.80991	0.954955	0.353754	0.310811	0.537237	1.14625	0.326426	0.209309	683.039	2.64881	906.725	37.2678	1.00901	3.95796	1.11411	0.771471	1.56396	2.01291	0.039883	0.091308	0.057852	0.03409	0.119917	0.045321	1026.11
3	2.84054	0.623123	1.47027	0.66997	0.541141	1.3024	0.154655	0.228829	1226.61	6.31457	303.22	35.215	1.23724	3.92192	1.00601	0.790991	1.64595	2.87177	0.103484	0.099583	0.012574	0.072866	0.072511	0.036218	1037.51
4	2.87958	0.572372	1.27507	0.630931	0.338138	0.966667	0.18979	0.26006	1203.67	5.5851	339.602	46.7475	1.26126	3.90691	1.05405	0.521622	1.66937	2.78198	0.10644	0.103484	0.00891	0.074403	0.078186	0.032553	1295.47
5	2.34865	0.837838	0.33033	0.474775	0.427928	0.954955	0.252252	0.166366	941.629	3.90115	840.751	33.2753	1.2012	4	1.12312	0.986186	1.64595	1.88799	0.028297	0.083742	0.055961	0.034799	0.103366	0.039646	1361.51
6	0.541141	0.400601	2.40721	0.556757	1.96997	1.29069	0.806607	0.205405	1170.05	2.64881	185.569	4.20727	1.39339	3.69369	1.00601	1.06817	1.77087	1.98559	0.06991	0.060926	0.028652	0.051468	0.100883	0.104548	1506.57
7	1.97778	0.65045	1.47027	0.728529	0.837838	0.935435	0.248348	0.221021	996.519	4.93989	263.174	37.9783	1	4	1.08108	0.814414	1.5054	2.86396	0.103484	0.107622	0.010919	0.072156	0.117552	0.032317	1560.71
8	2.39159	0.502102	1.56396	0.806607	1.43123	1.61081	0.103904	0.107808	801.978	13.4408	864.909	9.38829	1.62763	2.27928	1.07508	2.2979	2.77027	1.23994	0.06128	0.109986	0.021323	0.016594	0.089771	0.036573	1622.01
9	0.533333	0.443544	1.4039	0.42012	0.427928	1.59129	0.17027	0.416216	275.898	0.805978	273.305	30.2769	1.22823	1.62462	1.25526	0.720721	2.45015	3.90631	0.041774	0.047567	0.082678	0.063763	0.07523	0.026642	1772.23
10	0.712913	0.369369	1.38438	0.482583	0.673874	1.3024	0.150751	0.303003	237.209	2.36504	219.95	23.6857	1.36036	4	1.34234	1.95826	2.02462	2.57117	0.045676	0.047449	0.095445	0.057261	0.091426	0.029125	1881.99
11	1.04084	0.377177	1.44685	0.517718	0.275676	1.7982	0.178078	0.287387	645.415	0.612906	346.077	23.9104	1.22222	3.96396	1.43544	0.517718	3.87898	2.78979	0.038346	0.077949	0.057025	0.067782	0.084215	0.026051	1942.67
12	2.77417	0.466967	1.42342	0.638739	0.388889	0.888589	0.201502	0.291291	1203.67	2.34281	297.548	46.7475	1.33934	4	1.09309	0.252252	1.5015	2.78979	0.104903	0.099228	0.013047	0.07393	0.073575	0.032553	1973.53
13	2.1964	0.369369	1.39219	0.486486	1.35315	1.49369	0.11952	0.103904	801.978	11.8881	676.619	7.69954	1.3994	3.49549	1.23123	2.25886	2.91472	0.993994	0.042484	0.059625	0.012929	0.019904	0.089889	0.036573	2174.93
14	3.53543	0.572372	1.0955	0.623123	0.447447	1.05646	0.18979	0.291291	1238.25	7.69954	387.601	40.1922	1.7988	3.54655	1.02703	0.623123	1.71231	2.84054	0.101238	0.103484	0.020022	0.074166	0.070501	0.033026	2202.97
15	1.00571	0.451351	0.646547	0.763664	0.822222	0.654354	0.103904	0.1	177.011	8.95532	205.881	22.381	1.30631	3.97898	1.18919	2.91081	0.767568	1.18528	0.040592	0.101475	0.04674	0.046621	0.056433	0.012456	2265.31
16	0.568468	0.236637	1.5015	0.412312	0.26006	1.47417	0.11952	0.248348	129.619	0.484026	207.835	14.4955	1.1952	3.91592	1.00901	0.709009	2.49309	3.00841	0.036336	0.012102	0.093672	0.062226	0.087525	0.032908	2316.61
17	2.21201	0.5997	1.36877	0.466967	0.83003	0.99009	0.162462	0.232733	996.519	5.85512	317.88	34.5562	1.3003	4	1.08108	0.677778	1.7045	2.78979	0.098756	0.103484	0.013757	0.074284	0.070501	0.033026	2380.94
18	0.642643	0.463063	1.43514	0.342042	0.384985	1.4976	0.103904	0.373273	224.143	1.39374	244.025	25.5443	1.23724	4	1.22823	0.779279	2.23153	2.96547	0.045203	0.060216	0.043666	0.061753	0.076531	0.02877	2396.15
19	1.86457	0.814414	0.384985	0.275676	0.342042	1.07598	0.342042	0.263964	794.441	3.48321	676.619	32.0419	1.46246	3.98198	1.15015	1.11111	1.72012	1.93874	0.031608	0.049577	0.120744	0.039883	0.122636	0.04603	2518.7
20	2.31742	0.361562	1.45075	0.572372	1.44294	1.45856	0.103904	0.103904	801.978	5.03407	736.637	7.69954	1	3.51351	1.1982	2.28619	2.86396	0.892492	0.042365	0.060808	0.020732	0.021323	0.086224	0.035391	2566.55
21	2.33694	0.412312	1.38438	0.502102	1.33754	1.86847	0.103904	0.131231	651.539	12.7004	676.619	9.30005	1.63964	3.27327	1.11712	2.41892	2.92643	1.45856	0.046503	0.060335	0.01754	0.019904	0.088825	0.041065	2819.34
22	1.21652	0.338138	1.43514	0.666066	2.16907	2.08709	0.193694	0.107808	581.739	12.1147	639.349	7.92078	1.67267	3.54955	1.15616	2.71562	3.2973	1.07988	0.042838	0.059389	0.020259	0.023096	0.092372	0.032317	2852.89
23	3.01622	0.502102	1.53273	0.545045	1.44294	1.91922	0.103904	0.103904	941.629	10.9195	794.441	10.318	1.24925	3.36937	1.14114	2.38769	2.80931	0.962763	0.074048	0.067191	0.022623	0.02546	0.083387	0.042365	3018.68
24	1.85285	0.318619	1.35706	0.685586	3.16066	1.6967	0.232733	0.127327	825.022	7.92078	192.712	10.221	1.37838	4	1.2973	3.08649	2.62973	1.57177	0.051823	0.048867	0.043075	0.123936	0.090835	0.049222	3068.42
25	2.33694	0.806607	0.728529	0.291291	0.619219	0.701201	0.1	0.299099	286.518	10.0298	1148.16	45.8729	1.53153	3.52553	1.03003	0.845646	1.72793	3.77748	0.112824	0.050523	0.029007	0.03409	0.097455	0.086461	3324.8
26	2.73513	0.560661	1.45856	0.630931	0.435736	0.771471	0.150751	0.334234	932.779	7.92078	383.958	45.4418	1.52853	2.7958	1.02703	0.798799	1.91141	3.27387	0.104903	0.103484	0.012574	0.076176	0.091544	0.034445	3368
27	1.86457	0.865165	0.392793	0.42012	0.463063	0.986186	0.27958	0.221021	794.441	3.65162	598.455	32.0419	1.38138	4	1.21922	1.05255	1.40781	2.14174	0.028297	0.095091	0.076531	0.036455	0.11637	0.045084	3584.69
28	0.638739	0.271772	2.5048	0.841742	0.537237	0.283483	0.533333	0.154655	645.415	3.86448	156.562	5.63809	1.72372	3.42042	1.03303	1.57568	1.77477	1.56787	0.105139	0.051941	0.061753	0.089535	0.082678	0.09911	3828.97
29	1.63814	0.396697	0.951051	0.787087	0.673874	2.41111	0.11952	0.424024	402.521	7.99593	609.864	66.2973	1.36036	3.97898	1.55255	2.31351	3.85946	3.97658	0.053242	0.066718	0.038346	0.066482	0.076649	0.027234	3829.04
30	2.87568	0.564565	1.51321	0.603604	1.14234	1.01351	0.146847	0.291291	1226.61	6.43496	320.896	46.7475	1.08108	3.83784	1.02402	1.06817	1.75526	2.88348	0.106558	0.100411	0.015412	0.07393	0.067073	0.033499	4032.63
31	1.86847	0.845646	0.295195	0.306907	0.34985	0.970571	0.427928	0.181982	1250	4.71208	968.685	33.591	1.21021	4	1.003	1.11111	1.96216	1.79039	0.024396	0.083742	0.05998	0.036809	0.107504	0.044375	4234.82
32	0.642643	0.427928	1.29459	0.384985	0.388889	1.56006	0.103904	0.283483	180.386	1.63644	213.807	19.6094	1.32733	3.88589	1.32733	1.8021	2.16126	2.98108	0.037164	0.048513	0.092726	0.058798	0.079722	0.031726	4327.18
33	2.14955	0.338138	1.35706	0.74024	1.48589	1.30631	0.11952	0.111712	645.415	8.07179	764.993	8.95532	1.08408	3.36637	1.00601	2.62973	3.08258	1.05255	0.04674	0.055961	0.020613	0.02014	0.088116	0.04071	4539.95
34	2.75856	0.623123	1.13063	0.658258	0.447447	1.2048	0.18979	0.213213	1064.62	6.93991	309.001	40.1922	1.41441	3.81381	1.01201	0.705105	1.41562	2.68438	0.108686	0.108213	0.015412	0.083978	0.061044	0.031962	4549.06
35	2.23934	0.435736	1.4039	0.50991	1.43904	1.24384	0.103904	0.135135	801.978	14.7718	676.619	8.54233	2.21622	3.56757	1.0961	2.07928	3.12943	1.56787	0.041893	0.063527	0.014111	0.021795	0.089062	0.041774	4554.71
36	0.65045	0.404505	1.48979	0.556757	0.388889	1.50931	0.103904	0.396697	180.386	1.02058	251.037	19.2426	1.33634	3.01201	1.01201	0.654354	2.32913	2.62973	0.037637	0.046858	0.061635	0.05466	0.115306	0.032672	4691.44
37	1.0018	0.541141	0.623123	0.716817	0.693393	0.466967	0.353754	0.103904	722.855	9.30005	187.33	23.9104	1.22823	3.56156	1.14715	2.92252	0.732432	1.0994	0.039765	0.120862	0.038937	0.046385	0.057734	0.011865	4730.72
38	1.9036	1.10721	0.513814	0.427928	0.205405	0.923724	0.18979	0.205405	676.619	2.47938	1054.61	28.074	1.09309	2.21922	1.46547	1.1033	2.76246	2.82102	0.05667	0.110814	0.095564	0.058088	0.109395	0.095564	4735.53
39	0.818318	0.228829	1.40781	0.705105	0.455255	1.59129	0.1	0.365465	145.171	2.07217	228.417	19.4251	1.76276	3.94294	1.26426	1.43123	2.25886	3.4027	0.040238	0.051941	0.095682	0.058916	0.077831	0.040947	4812.39
40	2.08318	0.283483	1.62252	0.572372	3.07868	1.87237	0.232733	0.127327	817.268	6.87469	165.689	10.0298	1.49249	3.997	1.33333	3.28949	2.64925	1.8958	0.054542	0.056552	0.04603	0.120271	0.108804	0.050523	4940.26
41	1.96997	0.318619	1.43904	0.607508	0.915916	3.01231	0.271772	0.135135	898.203	2.23477	239.46	11.1277	1.1982	3.97297	1.38138	0.962763	2.7	1.47417	0.059862	0.05265	0.043784	0.122399	0.091899	0.048158	5128.6
42	1.5054	1.07988	0.384985	0.310811	0.506006	1.86066	0.342042	0.232733	794.441	3.6173	840.751	32.0419	1.18619	3.97598	1.13213	0.947147	1.84895	1.90751	0.031253	0.086934	0.055606	0.040238	0.118971	0.042838	5226.79
43	1.74354	0.966667	0.498198	0.369369	0.193694	1.41952	0.123423	0.213213	320.896	3.11006	529.32	17.6748	1.46547	3.77477	1.33333	1.07207	1.68498	2.2979	0.040356	0.125	0.098046	0.053242	0.125	0.097692	5286.11
44	1.47027	1.05255	0.525526	0.435736	0.248348	1.70841	0.299099	0.27958	722.855	1.17588	848.728	21.9623	1.03303	2.75375	1.62162	1.0955	2.63363	2.37988	0.046385	0.124764	0.125	0.052887	0.113887	0.101947	5412.82
45	2.27838	0.451351	1.36877	0.611411	1.31411	1.30631	0.11952	0.103904	1064.62	15.0535	709.332	8.14838	1.75676	3.43844	1.02402	2.2979	2.96547	0.943243	0.044257	0.061399	0.01423	0.021323	0.084451	0.036573	5450.86
46	2.98889	0.572372	1.52493	0.459159	0.33033	0.83003	0.127327	0.197598	1203.67	5.5851	339.602	31.7407	1.06907	4	1.03003	0.65045	1.82943	2.68438	0.106085	0.10112	0.008319	0.074403	0.067546	0.032553	5459.73
47	1.86457	0.935435	0.369369	0.353754	0.463063	1.0994	0.287387	0.244444	794.441	4.58046	645.415	34.5562	1.42943	4	1.16817	0.915916	1.61471	2.71562	0.027352	0.084806	0.05667	0.034445	0.117079	0.042602	5473.49
48	1.91141	0.99009	0.466967	0.427928	0.369369	1.42342	0.103904	0.27958	560.175	3.3541	848.728	23.2425	1.4985	2.91892	1.51351	1.21261	2.70781	2.26276	0.035863	0.120981	0.120153	0.061044	0.078895	0.094381	5571.62
49	2.23934	0.400601	1.46637	0.58018	1.31802	1.98559	0.11952	0.103904	1054.61	8.30373	621.492	9.84218	1.53754	3.48348	1.19219	2.16126	2.86396	1.02913	0.038819	0.07062	0.019431	0.017776	0.083033	0.024278	5645.16
50	1.77477	0.931532	0.447447	0.283483	0.396697	0.986186	0.365465	0.275676	1159.05	2.96663	873.115	33.2753	1.13514	3.99399	1.14114	0.927628	1.8958	2.03634	0.033617	0.091308	0.054897	0.035509	0.123936	0.045912	5939.17
51	1.5015	1.44685	1.02913	0.197598	0.857357	1.69279	0.115616	0.232733	524.345	25.5443	864.909	24.3662	1.52252	3.63964	1.18619	2.7039	2.68829	2.52432	0.108686	0.069437	0.018013	0.056906	0.088825	0.070265	5987.7
52	2.04024	1.1033	0.697297	0.396697	0.240541	1.38048	0.174174	0.224925	750.681	3.72124	924.012	22.5933	1.66967	2.92192	1.47147	1.1033	2.73513	2.17688	0.068846	0.123936	0.120153	0.05466	0.119089	0.097692	6033.01
53	2.30571	0.412312	1.55616	0.611411	1.31021	1.41952	0.103904	0.103904	941.629	11.6657	598.455	8.87116	1.85886	3.55556	1.12613	2.44625	2.96156	1.2048	0.043902	0.06329	0.020495	0.021323	0.088825	0.036573	6198.37
54	2.30571	0.435736	1.44294	0.619219	1.66546	1.2985	0.103904	0.103904	898.203	8.62337	627.388	8.46204	1.44144	2.91291	1.22823	2.36817	2.89129	1.01351	0.040474	0.061399	0.019549	0.020613	0.095091	0.035509	6238.37
55	2.23153	0.884685	0.83003	0.205405	0.74024	0.9003	0.107808	0.474775	383.958	24.8308	864.909	52.8532	1.24625	1.51952	1.60661	3.05135	1.58348	3.74234	0.105376	0.048395	0.022032	0.035627	0.087525	0.094027	6475.09
56	0.638739	0.224925	2.46967	0.697297	2.51261	1.72402	0.884685	0.18979	764.993	3.02319	203.946	5.69158	1.15315	3.67568	1.11111	2.31742	1.7982	1.59129	0.101947	0.058443	0.062463	0.074284	0.08055	0.102539	6503.04
57	1.88018	1.11111	0.384985	0.256156	1.32583	0.978378	0.240541	0.263964	1005.97	3.72124	840.751	36.5706	1.25826	3.98799	1.13213	0.806607	1.7006	1.85676	0.028179	0.084096	0.054424	0.031608	0.123818	0.048158	6520.78
58	1.06036	0.927628	0.384985	0.369369	0.248348	0.966667	0.342042	0.185886	840.751	4.01324	702.665	24.1372	1.84084	4	1.21922	0.958859	1.7006	1.82943	0.02546	0.088116	0.086816	0.032553	0.074639	0.046621	6602.05
59	0.666066	0.400601	0.447447	0.447447	0.966667	0.381081	0.728529	0.303003	696.061	4.71208	391.278	12.4628	1.42042	2.46547	1.58258	2.34084	2.14955	2.68829	0.008437	0.049813	0.057497	0.045439	0.119444	0.103484	6664.85
60	2.32913	0.342042	1.44685	0.66997	1.27507	1.37267	0.11952	0.103904	801.978	10.0298	736.637	6.87469	1.58559	2.15916	1.003	2.07147	3.02793	0.908108	0.043193	0.067428	0.01683	0.019904	0.088707	0.036573	6783.81
61	2.35255	0.451351	1.09159	0.537237	1.42733	1.44294	0.11952	0.103904	736.637	12.5811	736.637	8.78778	1.6006	2.01201	1.12613	2.25886	2.77027	0.99009	0.042365	0.064827	0.019549	0.021323	0.089062	0.038582	6913.68
62	1.88018	0.396697	1.57177	0.564565	2.12222	1.89189	0.142943	0.131231	764.993	14.633	205.881	11.0231	1.88589	3.15616	1.33333	3.16457	2.62192	1.66156	0.054542	0.051823	0.025697	0.125	0.092726	0.046503	7125.09
63	2.43453	0.310811	1.33363	0.611411	0.923724	1.48589	0.166366	0.103904	977.876	9.65805	633.34	8.78778	1.42342	3.51351	1.06006	2.23543	2.86787	1.05255	0.044139	0.061399	0.01683	0.024042	0.087525	0.036218	7311.28
64	0.525526	0.392793	1.28288	0.424024	0.455255	1.59129	0.181982	0.357658	207.835	1.50311	251.037	17.0196	1.40541	3.98799	1.003	1.37267	2.20811	3.1997	0.046148	0.050759	0.101002	0.061635	0.075821	0.04473	7447.39
65	2.22372	0.974474	0.435736	0.424024	0.178078	1.5054	0.224925	0.232733	959.581	3.22977	987.154	26.0313	1.35135	2.73874	1.53153	1.25556	3.29339	2.30961	0.040119	0.125	0.098519	0.071802	0.106558	0.094736	7473.9
66	2.2042	0.451351	1.32973	0.627027	1.38829	1.44294	0.107808	0.103904	825.022	14.3593	736.637	7.62718	2	3.51351	1.12613	2.25886	3.12553	0.99009	0.042365	0.063527	0.017894	0.021323	0.086106	0.036573	7563.27
67	2.77417	0.478679	1.5054	0.603604	0.357658	0.767568	0.18979	0.291291	1250	7.69954	273.305	45.8729	1.61562	3.95495	1.53754	1.02132	1.68498	2.88739	0.098283	0.102184	0.017421	0.072275	0.070501	0.032553	7630.7
68	0.607508	0.435736	1.28288	0.373273	0.174174	1.64595	0.103904	0.303003	165.689	0.911248	237.209	17.6748	1.33934	4	1.07207	0.658258	2.21201	2.87958	0.040238	0.049104	0.060098	0.058798	0.080432	0.033381	7685.28
69	2.8015	1.02523	0.466967	0.283483	0.228829	1.5054	0.146847	0.213213	832.85	3.41805	848.728	22.5933	1	2.86486	1.4955	0.954955	2.68048	2.13393	0.03941	0.084688	0.026997	0.05667	0.118262	0.094736	7829.73
70	2.98889	0.572372	1.5054	0.486486	0.388889	0.826126	0.135135	0.291291	1203.67	7.69954	306.097	40.1922	1.71772	3.97297	1.09309	0.794895	1.80991	2.82102	0.103484	0.10313	0.014821	0.07393	0.069556	0.032317	7969.92
71	0.545045	0.572372	1.37267	0.388889	0.228829	1.48198	0.185886	0.283483	142.455	0.440412	346.077	22.8077	1.04204	3.81381	1.16817	0.666066	2.06366	3.1021	0.086697	0.049577	0.091899	0.059152	0.082205	0.036573	8134.09
72	1.16967	0.548949	0.646547	0.724625	0.783183	0.716817	0.252252	0.1	736.637	9.30005	175.348	20.5575	1.62763	3.90991	1.15616	2.73513	0.837838	1.22432	0.028652	0.121926	0.051468	0.048395	0.060808	0.00891	8206.13
73	2.07928	0.521622	1.47027	0.494294	1.42733	1.27898	0.205405	0.162462	1250	12.0009	1148.16	7.69954	1.26126	3.68468	1.12613	2.25886	3.11772	1.29069	0.078895	0.071092	0.016003	0.020377	0.086224	0.104785	8450.9
74	1.89189	0.888589	0.369369	0.34985	0.322523	1.13844	0.283483	0.197598	794.441	4.62392	786.974	32.0419	1.20721	4	1.10811	1.21652	1.72402	1.86847	0.030189	0.086461	0.056079	0.036336	0.112587	0.045084	8513.59
75	2.87958	0.572372	1.48198	0.572372	0.50991	0.943243	0.142943	0.291291	1203.67	5.80009	286.518	39.8145	1.21622	4	1.02703	1.14625	1.67327	2.78979	0.103484	0.102893	0.019786	0.07393	0.065891	0.032553	8540.14
76	1.40781	1.12282	1.12282	0.162462	0.884685	1.93093	0.103904	0.217117	369.726	43.7574	848.728	23.6857	2.01502	3.87387	1.10811	2.69219	2.75856	2.51261	0.11507	0.06861	0.013402	0.058207	0.088707	0.06861	8621.68
77	2.98108	0.552853	1.47027	0.560661	0.338138	0.693393	0.150751	0.291291	1238.25	7.69954	311.933	41.3471	1.997	4	1.34535	0.701201	1.71622	2.8015	0.10443	0.104312	0.015412	0.07393	0.070738	0.030544	8995.76
78	1.29069	1.61862	1.02523	0.154655	0.982282	1.60691	0.103904	0.306907	376.775	28.8806	987.154	28.3403	1.40541	3.75976	1.0991	2.57898	2.96156	2.85225	0.121335	0.071329	0.011274	0.055842	0.089653	0.073575	9039.02
79	2.74294	0.572372	1.4	0.697297	0.34985	0.853453	0.150751	0.256156	1084.91	4.71208	352.675	49.9419	1.2042	3.03604	1.13213	0.716817	1.77477	2.89129	0.103366	0.109159	0.012693	0.075585	0.074875	0.032317	9098.87
80	2.21982	0.470871	1.45075	0.548949	1.56396	1.45856	0.11952	0.103904	1064.62	9.04029	645.415	6.93991	1.82282	3.51351	1.07508	2.07928	2.9967	0.993994	0.042129	0.061399	0.023805	0.020259	0.089535	0.038228	9428.29
81	1.83724	0.334234	1.46637	0.642643	3.14895	1.82162	0.244444	0.131231	786.974	12.1147	213.807	10.6145	1.72072	3.60661	1.38438	3.25045	2.68048	1.51321	0.061635	0.045912	0.034208	0.125	0.102302	0.053951	9638.99
82	2.62192	0.334234	1.18919	0.576276	1.68498	1.35315	0.111712	0.1	633.34	11.0231	743.626	9.56728	1.63063	3.46847	1.18919	2.58288	2.85616	1.02913	0.045321	0.056315	0.024515	0.021559	0.091899	0.033026	9681.23
83	1.86457	0.927628	0.365465	0.416216	0.295195	1.1033	0.299099	0.221021	864.909	3.38592	729.714	26.0313	1.3994	3.92192	1.15916	0.787087	1.67718	1.86847	0.029953	0.087288	0.056315	0.036573	0.116725	0.053714	9700.88
84	0.845646	0.486486	0.623123	0.763664	1.11111	0.587988	0.326426	0.103904	430.027	7.27544	194.541	17.8425	1.27628	4	1.42643	2.66096	0.833934	0.908108	0.026997	0.116252	0.045912	0.048631	0.11306	0.011747	9756.02
85	2.41501	0.529429	1.54054	0.486486	1.55616	1.40781	0.111712	0.103904	864.909	10.8169	825.022	9.93556	1.65766	3.60961	1.03604	2.20811	2.77417	1.10721	0.059625	0.067191	0.020968	0.01754	0.109277	0.035272	10190.6
86	1.85285	0.303003	1.38438	0.564565	3.05525	1.77868	0.232733	0.158559	794.441	12.3457	232.772	14.633	1.77177	4	1.32733	3.14895	2.78198	1.52493	0.053478	0.051823	0.043193	0.097219	0.09249	0.033854	10499.4
87	1.31802	1.38829	0.982282	0.178078	1.35706	1.34535	0.111712	0.381081	376.775	24.1372	987.154	34.2314	1.30931	1.87087	1.06607	2.32132	2.65706	3.03183	0.110577	0.069319	0.012693	0.058325	0.089889	0.073339	10658.9
88	1.14625	0.431832	1.28288	0.666066	1.86066	1.91922	0.115616	0.103904	801.978	4.93989	207.835	6.87469	1.32132	3.64264	1.45646	3.15285	2.64534	0.954955	0.048158	0.068965	0.062935	0.12169	0.028179	0.058561	10681.3
89	1.07988	0.451351	1.38829	0.529429	1.61862	1.44294	0.178078	0.103904	657.72	5.37807	736.637	7.69954	1.10811	3.53153	1.14414	2.16907	2.87568	0.99009	0.044021	0.06459	0.015885	0.018249	0.090362	0.040119	10760.6
90	0.416216	0.400601	1.34535	0.43964	0.263964	1.30631	0.209309	0.267868	217.883	1.63644	255.823	11.7763	1.38438	3.92793	1.31231	0.931532	2.18859	2.91862	0.040829	0.044612	0.033972	0.056315	0.078777	0.062817	10777.9
91	2.74294	0.572372	1.47027	0.603604	0.447447	0.779279	0.146847	0.291291	1203.67	8.07179	339.602	44.1725	1.2973	4	1.02703	1.61862	1.88799	2.78979	0.102066	0.103484	0.02416	0.073339	0.072629	0.033026	11026.9
92	1.76306	0.416216	1.53664	0.595796	3.26997	1.46637	0.127327	0.111712	663.961	9.30005	156.562	8.07179	1.1952	3.98198	1.25225	3.20751	2.66877	1.57177	0.050523	0.073457	0.030544	0.125	0.094381	0.048749	11608.6
93	2.09099	0.466967	1.57177	0.818318	0.34985	0.74024	0.205405	0.392793	1044.7	5.85512	303.22	50.8941	1.36336	4	1.003	0.837838	1.67718	3.91021	0.10242	0.103957	0.012102	0.070383	0.073457	0.035391	11696
94	1.81772	0.33033	1.53273	0.658258	2.51261	1.72402	0.26006	0.127327	764.993	27.5487	200.131	10.6145	1.95796	3.87988	1.33333	3.25826	2.64925	1.68108	0.066482	0.051823	0.0082	0.125	0.100292	0.043311	11851.6
95	1.94655	0.318619	1.61081	0.607508	3.22703	1.81772	0.275676	0.139039	996.519	18.1826	202.03	12.1147	1.62763	3.97898	1.22523	3.08649	2.64144	1.51321	0.066246	0.038346	0.013757	0.123818	0.096982	0.043429	11999.6
96	1.84114	0.927628	0.299099	0.388889	0.427928	0.986186	0.342042	0.166366	825.022	3.48321	1025.15	32.0419	1.27628	3.95195	1.14715	0.892492	1.7006	1.7982	0.028297	0.088707	0.056552	0.034799	0.115779	0.045912	12133.1
97	0.705105	0.494294	1.24775	0.396697	0.287387	1.67327	0.103904	0.412312	215.835	1.02058	239.46	27.0333	1.4985	3.97598	1.22222	0.790991	2.2979	2.95375	0.040829	0.044139	0.096155	0.059744	0.076058	0.026997	12432
98	1.2985	0.943243	1.12673	0.228829	0.689489	1.26727	0.115616	0.228829	373.233	40.5735	772.251	22.5933	2.0961	3.81982	1.03303	2.74685	2.93033	2.48528	0.103957	0.066955	0.01553	0.06199	0.090244	0.070501	12639
99	1.94655	0.295195	1.5991	0.611411	3.22312	1.96216	0.18979	0.123423	663.961	15.7813	205.881	11.4474	2.23724	3.96396	1.26426	3.12943	2.77027	1.12673	0.063527	0.049104	0.039174	0.122163	0.094263	0.033381	12739.6
100	1.31802	0.818318	1.24384	0.228829	0.252252	0.447447	0.345946	0.1	1192.35	3.79218	167.261	11.556	1.55255	1.61862	1.02102	0.826126	1.11111	1.34925	0.07322	0.069201	0.031371	0.09119	0.118143	0.048867	12803.1
101	3.62132	0.915916	0.607508	0.548949	0.248348	1.33754	0.107808	0.26006	959.581	2.36504	689.519	22.5933	1.64264	2.88589	1.53153	0.970571	2.62192	2.30961	0.042602	0.123109	0.119444	0.057852	0.116252	0.092726	12829
102	1.94264	0.962763	0.345946	0.43964	0.342042	1.04865	0.256156	0.154655	709.332	4.32816	840.751	27.5487	1.74474	3.997	1.33634	0.822222	1.7006	2.02853	0.030898	0.091544	0.075939	0.035627	0.117316	0.057261	12900.3
103	0.943243	0.611411	0.689489	0.826126	0.75976	0.751952	0.345946	0.103904	657.72	7.84634	260.701	16.7012	1.1952	4	1.01802	2.8991	0.912012	0.744144	0.046267	0.120981	0.04804	0.04473	0.056197	0.010565	12903
104	1.73964	0.701201	0.384985	0.369369	0.381081	0.99009	0.474775	0.162462	1105.6	4.58046	840.751	26.0313	1.64565	3.93994	1.3003	0.931532	1.82162	1.83333	0.027234	0.085515	0.051823	0.031489	0.117198	0.045084	13180.5
105	2.22372	0.451351	1.4	0.65045	1.33363	1.61471	0.150751	0.103904	889.762	14.0906	757.803	9.38829	1.7988	3.47447	1.18919	2.40721	2.92252	1.23604	0.058443	0.065063	0.015175	0.022978	0.095445	0.036218	13244.7
106	0.568468	0.338138	1.31411	0.513814	0.271772	1.47808	0.103904	0.326426	185.569	0.512242	291.981	21.7559	1.28829	3.95195	1.16517	0.642643	3.01622	2.97327	0.033617	0.048631	0.09379	0.060335	0.073339	0.034681	13730.4
107	1.0018	0.486486	0.646547	0.697297	3.78919	0.486486	0.435736	0.103904	560.175	9.38829	183.825	17.5087	1.4985	3.04505	1.23123	2.7976	0.732432	1.33754	0.040592	0.118971	0.044966	0.047331	0.087643	0.026051	13981.8
108	0.576276	0.365465	1.19309	0.482583	1.12282	1.41952	0.178078	0.357658	213.807	3.79218	303.22	20.7525	1.23724	3.91892	1.73273	3.94534	2.14174	2.96937	0.043193	0.051468	0.090953	0.053005	0.077476	0.053951	14015.9
109	0.396697	0.603604	2.39549	0.587988	0.295195	1.07988	0.896396	0.103904	702.665	1.05987	141.116	4.45253	1.6997	3.56757	1.06607	0.74024	1.603	0.970571	0.104194	0.091071	0.088352	0.076885	0.108095	0.045321	14017.6
110	2.03634	0.876877	0.693393	0.377177	0.470871	1.42342	0.240541	0.181982	627.388	4.12856	932.779	21.7559	1.47748	2.65766	1.45345	1.45466	2.66486	2.23543	0.084806	0.104075	0.123109	0.058207	0.117079	0.0945	14376.5
111	1.84895	0.99009	0.603604	0.482583	0.299099	1.32973	0.174174	0.252252	825.022	3.6173	848.728	20.7525	2.09309	2.77477	1.54955	1.08769	2.7976	2.26276	0.03941	0.124527	0.117316	0.052532	0.119089	0.096391	14530.4
112	1.87237	0.927628	0.334234	0.342042	0.408408	1.06426	0.357658	0.221021	864.909	4.01324	840.751	32.0419	1.18318	4	1.02102	1.07988	1.63814	1.83333	0.033263	0.088707	0.051823	0.034799	0.11507	0.045084	14542.2
113	1.94655	0.841742	0.412312	0.353754	0.427928	0.794895	0.228829	0.205405	924.012	4.84747	645.415	32.0419	1.48348	4	1.10811	1.09159	1.7045	1.83333	0.028297	0.090244	0.054306	0.039292	0.115424	0.045676	14632.2
114	2.25886	0.474775	1.32973	0.611411	1.44294	1.4039	0.103904	0.107808	959.581	12.3457	645.415	8.70519	1.7958	3.51351	1.05405	2.37598	2.93423	1.03694	0.038582	0.055606	0.019549	0.021323	0.086461	0.038346	14761
115	2.03634	1.16577	0.552853	0.365465	0.43964	1.2048	0.139039	0.213213	764.993	2.69931	924.012	22.1706	1.4985	3.95495	1.30931	1.13454	3.37147	2.14174	0.042129	0.125	0.101829	0.058325	0.118498	0.079013	14904.6
116	1.86847	0.790991	0.568468	0.545045	0.224925	1.18138	0.228829	0.353754	1126.68	5.37807	1044.7	25.7866	1.78078	2.95195	1.27027	1.05646	2.91081	2.43453	0.038346	0.123463	0.064472	0.034327	0.086697	0.092372	14934
117	1.3961	1.64204	0.822222	0.178078	0.841742	1.4976	0.115616	0.240541	472.613	32.0419	959.581	23.6857	1.58258	3.75375	1.05405	2.71952	2.83664	2.29009	0.098756	0.066955	0.016003	0.058443	0.089062	0.07523	15094.5
118	1.68889	0.365465	1.35315	0.482583	2.3994	1.82162	0.228829	0.115616	924.012	14.2243	182.097	10.5147	1.24925	2.53453	1.33333	3.27387	2.44234	1.62643	0.056552	0.051823	0.019195	0.123818	0.071329	0.044848	15174
119	1.73574	1.03694	0.627027	0.463063	0.283483	1.48589	0.201502	0.252252	764.993	6.25522	864.909	22.5933	1.24024	3.63363	1.79279	0.978378	3.17628	2.36817	0.050404	0.122872	0.011511	0.056433	0.116015	0.09379	15256.9
120	2.84054	0.572372	1.63814	0.607508	0.33033	0.91982	0.139039	0.256156	1238.25	8.22569	258.251	37.6214	1.67568	3.93093	1.03904	1.17357	1.57958	2.86006	0.100411	0.102657	0.018249	0.07393	0.076412	0.029361	15258.8
121	1.0018	0.486486	0.587988	0.986186	0.892492	0.486486	0.365465	0.111712	621.492	7.27544	211.797	17.5087	1.46847	4	1.14414	2.18078	0.732432	0.783183	0.040592	0.121099	0.060926	0.047331	0.055961	0.016476	15394.7
122	2.02462	0.833934	0.798799	0.291291	0.545045	0.947147	0.107808	0.424024	283.825	18.5293	950.563	49.0076	1.42042	2.45946	1.32432	1.35315	1.65375	4	0.108568	0.051941	0.010092	0.033144	0.097455	0.090244	15428.3
123	1.06817	0.634835	0.548949	0.627027	0.892492	0.49039	0.33033	0.111712	663.961	10.4159	226.27	18.8826	1.37237	3.93994	1.16216	3.06697	0.775375	0.857357	0.040592	0.125	0.059152	0.047331	0.051941	0.018722	15447.7
124	1.18919	1.13454	1.07207	0.178078	0.904204	1.4976	0.115616	0.217117	376.775	26.2783	817.268	23.6857	1.62162	3.98198	1.09309	2.71952	2.84835	2.52432	0.107031	0.066009	0.016003	0.059152	0.089416	0.072156	16143.7
125	1.40781	1.58739	0.853453	0.142943	0.958859	1.77087	0.107808	0.221021	376.775	34.5562	856.78	24.1372	1.51652	3.84084	1.1021	2.54775	2.71952	2.5009	0.102893	0.064118	0.008319	0.060808	0.09379	0.072629	16277.4
126	3.05525	0.814414	1.36486	0.463063	0.232733	1.27507	0.103904	0.322523	1226.61	4.05132	336.41	49.4725	1.13814	3.92192	1.09009	0.806607	1.77868	2.93814	0.100411	0.104312	0.015412	0.077594	0.067428	0.032672	16658.5
127	0.521622	0.365465	1.41171	0.498198	0.381081	1.35315	0.103904	0.295195	175.348	1.1983	207.835	18.5293	1.95195	3.92793	1.35435	0.779279	2.05586	2.96547	0.036809	0.045084	0.086106	0.058916	0.068846	0.030544	16792.9
128	0.677778	0.314715	2.41501	0.673874	2.48138	0.34985	0.931532	0.11952	1226.61	3.22977	248.678	5.27746	1.07207	3.89189	1.53153	2.34084	2.63363	1.66546	0.102302	0.056315	0.061517	0.085633	0.086579	0.107031	17429.4
129	1.72793	1.09159	0.369369	0.303003	0.548949	0.798799	0.283483	0.232733	932.779	4.32816	663.961	28.8806	1.35435	3.86186	1.003	0.978378	1.53664	1.74745	0.029361	0.10313	0.054306	0.04142	0.117552	0.049104	17445
130	2.55556	0.412312	1.38829	0.611411	1.47027	1.44294	0.11952	0.107808	959.581	9.47736	736.637	8.54233	1.37538	3.87087	1.12613	2.55946	3.1021	0.841742	0.045676	0.06199	0.019549	0.019549	0.094854	0.036573	17451.7
131	0.837838	0.361562	1.31802	0.427928	0.412312	1.46637	0.103904	0.381081	209.806	1.34208	228.417	24.3662	1.79279	3.94895	1.16216	0.787087	2.11832	2.92252	0.041065	0.044139	0.090362	0.05797	0.083624	0.032553	17605.2
132	2.18078	0.459159	1.0994	0.455255	1.25946	1.56006	0.107808	0.103904	977.876	11.6657	772.251	7.69954	1.83784	1.28829	1.08408	2.1027	3.01231	0.91982	0.042602	0.060689	0.024751	0.031135	0.045084	0.036573	17902.1
133	1.64985	0.927628	0.384985	0.357658	0.369369	1.02132	0.295195	0.221021	864.909	5.03407	689.519	28.8806	1.54054	4	1.09309	1.00961	1.57177	1.77868	0.026406	0.088707	0.05667	0.030544	0.117198	0.048276	18083.1
134	1.7045	0.837838	0.384985	0.412312	0.287387	1.03303	0.369369	0.178078	794.441	4.36923	565.49	25.7866	1.25526	3.91291	1.21922	1.39219	1.19309	1.93093	0.029361	0.105139	0.055369	0.032908	0.121217	0.051705	18263.7
135	0.642643	0.427928	1.34925	0.408408	0.240541	1.72402	0.103904	0.267868	185.569	1.76485	278.515	21.7559	2.09309	4	1.28529	0.607508	2.34865	2.903	0.045321	0.048631	0.062817	0.05667	0.077122	0.02948	18326.2
136	1.59519	0.357658	1.19309	0.724625	1.77087	2.32523	0.11952	0.470871	430.027	3.5833	468.171	46.3081	1.07508	3.97297	1.73273	1.54054	3.25045	3.72282	0.044139	0.07724	0.036809	0.061635	0.083978	0.027352	18422.4
137	1.92312	0.798799	0.607508	0.502102	0.263964	0.17027	0.181982	0.162462	627.388	4.32816	889.762	18.8826	1.7988	2.91892	1.48949	1.29459	2.82492	2.28619	0.048276	0.114242	0.108449	0.054542	0.122754	0.094263	18839.4
138	0.65045	0.27958	2.21982	0.587988	0.33033	1.43514	0.974474	0.115616	1137.37	1.29233	172.067	4.20727	1.03303	3.65465	1.00901	0.685586	1.44294	0.947147	0.0653	0.039055	0.011156	0.050286	0.106558	0.055015	19037.2
139	2.21201	0.451351	1.47027	0.611411	1.32583	1.44294	0.111712	0.1	906.725	11.2333	736.637	6.43496	1.85586	3.54054	1.03904	2.29009	2.85616	0.884685	0.045912	0.061399	0.019549	0.021323	0.089771	0.039055	19302.4
140	1.0018	0.587988	0.755856	0.755856	0.794895	0.584084	0.26006	0.111712	832.85	10.318	170.45	17.5087	1.52853	4	1.03303	2.86006	0.779279	0.861261	0.037282	0.113651	0.047804	0.044966	0.051586	0.012693	19327.3
141	1.8958	1.01351	0.775375	0.431832	1.21652	1.43514	0.154655	0.256156	772.251	11.6657	832.85	22.8077	1.45946	3.34835	1.75676	2.97718	3.34805	2.37598	0.066955	0.124764	0.074994	0.085515	0.099583	0.110577	19421.3
142	1.84505	0.33033	1.75135	1.39219	1.48198	0.951051	0.174174	0.228829	1074.72	1.7985	255.823	8.87116	1.12012	1.74474	1.78679	0.880781	2.77027	2.47357	0.048867	0.1237	0.025224	0.079131	0.077949	0.091071	19609
143	1.42342	1.25946	1.03694	0.139039	0.728529	1.83724	0.103904	0.256156	486.193	25.3042	524.345	23.2425	1.27928	3.98198	1.15916	2.7976	2.7	2.66877	0.102775	0.063763	0.011274	0.091071	0.083505	0.117198	20159.9
144	1.93874	0.435736	1.41952	0.377177	1.73964	1.81772	0.252252	0.111712	906.725	16.5442	232.772	9.65805	2.43243	3.18018	1.26727	2.97718	2.42673	1.59129	0.075703	0.046976	0.044848	0.123581	0.091781	0.057852	20230.1
145	1.75135	0.463063	1.34535	0.517718	0.334234	1.64204	0.174174	0.166366	932.779	4.32816	202.03	10.0298	1.48949	2.86787	1.51351	1.22042	2.53994	1.77477	0.048631	0.055369	0.037755	0.098874	0.079722	0.062463	20413.8
146	1.27507	0.459159	0.841742	0.537237	0.587988	2.56336	0.107808	0.326426	309.001	2.93874	519.417	47.6387	1.06006	3.69369	1.75676	1.79039	3.91021	3.93363	0.036927	0.05868	0.042365	0.071802	0.08055	0.026524	20432.8
147	2.13003	0.915916	0.537237	0.494294	0.408408	1.36486	0.248348	0.185886	794.441	4.12856	809.587	18.0118	1.60661	3.0961	1.53453	1.11892	2.71952	2.25495	0.052887	0.122754	0.106203	0.063881	0.124764	0.117198	20476.6
148	2.15736	0.931532	0.435736	0.283483	0.427928	1.17357	0.342042	0.205405	1044.7	4.05132	817.268	34.5562	1.32132	3.91592	1.2042	0.892492	1.5991	1.77087	0.041183	0.087407	0.05265	0.032672	0.117316	0.045084	20542.1
149	1.85285	0.338138	1.43123	0.568468	2.8015	1.77868	0.271772	0.103904	709.332	16.7012	246.341	12.0009	1.3994	4	1.35736	3.32072	2.6024	1.55225	0.079131	0.050286	0.041302	0.123227	0.096509	0.046621	20763.2
150	2.6024	0.275676	1.5991	0.506006	3.06697	1.83333	0.224925	0.127327	1084.91	12.9426	182.097	8.87116	2.03904	3.33634	1.26727	3.29339	2.59459	1.62252	0.056197	0.050523	0.040238	0.123109	0.087879	0.042129	21682.1

## Sheet: Pulse (all RiboJ experiments)
	Kcat_S19	Kcat_S70	Kcat_mRNA_(dark)deGFP	Kcat_mRNA_S19	Kd_S19	Kd_S19_CymR	Kd_S19_PhlF	Kd_S19_TetR	N_CymR	N_PhlF	N_TetR	RiboJ_Kcat_mRNA_CymR	RiboJ_Kcat_mRNA_PhlF	RiboJ_Kcat_mRNA_TetR	deg_mRNA_(dark)deGFP	deg_mRNA_CymR	deg_mRNA_PhlF	deg_mRNA_S19	deg_mRNA_TetR	score
1	0.802703	0.314715	1.20871	0.178078	54.3719	24.1372	44.5916	39.4403	4	2.08709	1.72372	2.8952	0.91982	3.8009	0.030898	0.030189	0.1237	0.115543	0.010092	5501.36
2	0.802703	0.474775	1.20871	0.978378	534.342	19.0617	40.9585	39.4403	4	2.06306	1.8018	2.78198	0.790991	3.75796	0.032908	0.04071	0.118143	0.119444	0.013993	5639.64
3	0.798799	0.412312	2.1964	1.24775	615.65	21.5514	42.1354	31.1469	3.52252	1.92793	1.78378	2.97718	0.865165	3.8048	0.071447	0.030071	0.119089	0.11637	0.021441	5721.74
4	0.822222	0.748048	1.25556	0.861261	873.115	19.4251	48.0907	31.7407	4	2.11411	1.72072	2.78589	0.974474	3.63694	0.030662	0.034208	0.122281	0.114479	0.016357	5823.01
5	0.802703	0.221021	1.15796	1.68498	402.521	24.1372	37.6214	31.7407	4	2.10511	1.72072	2.8952	0.705105	3.78529	0.032553	0.030189	0.119562	0.116488	0.019195	5923.99
6	0.876877	0.236637	1.197	0.997898	463.771	24.1372	49.4725	32.6527	3.8048	2.06607	1.68168	2.88739	0.982282	3.75796	0.028889	0.026642	0.119444	0.075348	0.016949	5951.72
7	0.915916	0.384985	1.25946	0.904204	534.342	24.1372	49.4725	46.3081	3.91892	2.10511	1.83183	2.84054	0.865165	3.71892	0.039528	0.029716	0.119562	0.116488	0.012929	6108.73
8	0.802703	0.353754	1.20871	0.904204	459.413	21.9623	46.7475	39.4403	3.91892	2.06306	1.72072	2.71952	0.861261	3.56276	0.034445	0.029243	0.119562	0.120981	0.012693	6156.72
9	2.64925	0.11952	0.369369	2.87568	544.529	21.9623	383.958	183.825	2.66967	2.39339	2.09009	2.14565	1.45075	3.73063	0.044966	0.086461	0.093672	0.063763	0.011747	6163.34
10	2.55556	0.131231	0.705105	2.91472	565.49	27.0333	549.695	37.6214	1.74775	1.86787	1.35135	3.48078	3.79309	1.82943	0.048276	0.030662	0.086461	0.069556	0.0069	6170.37
11	0.802703	0.217117	1.20871	0.904204	380.349	23.9104	54.3719	39.8145	3.97297	2.05706	1.75976	2.8952	0.790991	3.78529	0.030898	0.023332	0.084924	0.114951	0.013402	6185.42
12	0.802703	0.224925	1.26727	1.02132	323.941	25.7866	55.4085	35.5491	4	2.24024	1.83483	3.24655	0.634835	3.44565	0.033144	0.030189	0.066837	0.12169	0.01423	6224.5
13	2.55556	0.107808	1.41952	0.416216	373.233	40.5735	486.193	38.7024	3.91592	1.89489	1.42643	3.67598	3.89459	1.84895	0.075585	0.031608	0.084688	0.067782	0.0069	6263.9
14	2.18468	0.74024	0.908108	0.568468	786.974	93.1391	977.876	88.8438	4	2.86186	1.62763	2.73123	3.04354	2.65706	0.124527	0.016003	0.072393	0.087052	0.014939	6283.06
15	0.822222	0.158559	1.20871	2.03243	576.271	22.8077	49.4725	39.4403	3.96997	2.07508	1.72072	2.98108	0.970571	3.87898	0.030898	0.02877	0.119562	0.116488	0.01352	6322.8
16	2.32132	0.712913	0.685586	0.541141	663.961	120.187	1238.25	102.363	4	2.95495	1.64264	2.82492	3.0045	1.94655	0.120862	0.014348	0.069792	0.085042	0.008319	6331.03
17	0.935435	0.42012	0.790991	0.455255	255.823	12.5811	848.728	43.7574	4	2.41141	1.91592	2.04414	3.89459	2.15736	0.043429	0.072629	0.039055	0.061399	0.009383	6337.24
18	1.14234	0.217117	0.993994	1.06036	581.739	24.1372	49.4725	39.4403	4	2.11111	1.78979	2.94204	0.833934	3.71892	0.027115	0.030189	0.124645	0.119917	0.019076	6350.92
19	1.14625	0.400601	1.57177	0.314715	529.32	4.66779	438.226	55.4085	4	2.2042	1.50751	1.43514	3.81652	3.8048	0.061635	0.122517	0.063763	0.043902	0.007964	6520.51
20	2.5009	0.103904	0.779279	0.478679	425.985	28.6092	446.581	38.7024	3.84985	1.97297	1.59159	2.96547	3.87507	1.86066	0.028534	0.031608	0.084569	0.073812	0.0069	6581.19
21	2.25105	0.638739	1.02132	0.470871	959.581	103.334	889.762	85.5506	3.92192	2.93093	1.69069	3.63694	3.05916	1.98559	0.124764	0.012929	0.073339	0.090126	0.007846	6587.61
22	0.720721	2.07928	1.09159	0.205405	289.237	4.58046	689.519	66.2973	2.71171	2.69369	1.97598	1.14625	3.62522	3.37928	0.07925	0.080195	0.04674	0.059625	0.008555	6587.79
23	2.75466	0.103904	0.576276	0.841742	565.49	47.6387	524.345	38.7024	3.87988	1.87087	1.35135	3.52372	3.86336	1.8021	0.024633	0.029243	0.084569	0.070029	0.0069	6609.27
24	3.52372	0.662162	0.709009	0.431832	1015.52	132.09	1250	102.363	4	2.87688	1.30931	2.74685	2.93423	1.98559	0.124291	0.011038	0.072393	0.083624	0.009146	6632.08
25	0.802703	0.244444	1.20871	1.9036	339.602	20.7525	44.1725	39.4403	4	2.06306	1.77477	2.04805	0.790991	3.71892	0.045321	0.030189	0.120626	0.119326	0.016949	6646.16
26	1.92312	3.65646	1.02913	0.107808	722.855	25.7866	297.548	16.7012	3.98498	1.90991	1.57357	2.55946	2.5985	2.23543	0.049577	0.064472	0.082678	0.05667	0.045321	6661.04
27	3.77748	0.564565	0.712913	0.607508	1215.09	158.048	1238.25	106.303	4	2.86186	2.05405	2.78198	2.86787	1.91141	0.116725	0.007136	0.068728	0.083505	0.013402	6700.29
28	0.724625	0.306907	1.11111	0.904204	463.771	19.7955	49.4725	39.4403	3.99399	2.06607	1.6997	2.8054	0.857357	3.81261	0.032553	0.031371	0.116015	0.115306	0.015648	6709.66
29	0.802703	0.392793	1.20871	0.904204	450.818	18.7051	49.4725	47.191	3.003	1.89489	1.72072	2.72342	0.818318	3.74625	0.04674	0.029125	0.116252	0.111405	0.012693	6722.6
30	0.802703	0.18979	1.16186	1.06426	446.581	19.7955	46.3081	46.7475	4	2.11411	1.99099	2.8952	0.857357	3.72282	0.030898	0.027943	0.122399	0.116488	0.011511	6734.2
31	2.31742	0.751952	0.802703	0.697297	1015.52	132.09	1084.91	78.5803	3.96396	2.93694	1.73874	2.74294	3.0045	1.98559	0.125	0.008555	0.073457	0.086106	0.014939	6767
32	0.783183	0.248348	1.09159	1.85676	592.83	21.9623	49.4725	39.4403	3.96997	2.06306	1.76877	2.8952	0.912012	3.6994	0.030425	0.030189	0.119562	0.116488	0.015293	6789.53
33	0.814414	0.517718	0.970571	0.689489	786.974	24.8308	53.8609	44.1725	4	2.15015	1.82883	2.96547	0.83003	3.64865	0.036455	0.03409	0.124054	0.066364	0.01754	6793.99
34	1.7006	1.50931	1.26336	0.107808	987.154	28.8806	645.415	38.7024	3.75676	2.8018	1.5976	2.53213	3.55496	3.84775	0.055251	0.018249	0.046621	0.084924	0.030898	6795.53
35	0.826126	0.217117	1.16186	0.943243	683.039	24.1372	42.1354	39.4403	4	2.14114	1.72072	2.96156	0.728529	3.71892	0.031608	0.022032	0.114715	0.079722	0.013993	6799.24
36	1.85285	0.396697	1.52493	0.404505	764.993	23.0241	178.691	7.13932	3.95796	2.15315	1.35135	3.41051	2.6024	1.38048	0.055961	0.046621	0.125	0.099938	0.050995	6814.01
37	0.716817	0.33033	1.11892	1.0018	621.492	19.6094	49.4725	39.0696	3.96697	2.11712	1.63063	2.8952	0.861261	3.68769	0.03208	0.030189	0.115897	0.117079	0.013402	6829.96
38	1.73574	0.533333	1.00571	0.103904	402.521	12.1147	560.175	62.6454	3.55556	2.41441	1.85586	1.63814	3.83604	3.94925	0.040474	0.034799	0.060098	0.078186	0.015057	6848.04
39	1.77868	0.181982	1.20871	0.810511	657.72	24.1372	43.3461	40.9585	4	2.36336	1.76276	2.82492	0.685586	3.68378	0.030898	0.028416	0.121453	0.116488	0.015175	6848.79
40	2.31351	0.103904	0.779279	0.572372	509.699	33.591	430.027	38.7024	4	1.96396	1.42643	3.48078	3.87507	2.08709	0.028534	0.031371	0.087052	0.073575	0.0069	6856.79
41	0.943243	0.217117	1.0994	0.974474	534.342	24.1372	49.4725	39.4403	4	2.02703	1.66366	2.91472	0.826126	3.71892	0.031253	0.024396	0.118616	0.119562	0.015175	6863.9
42	2.55556	0.174174	0.779279	0.357658	565.49	35.8864	410.195	29.7105	4	1.81982	1.35135	3.54324	3.92583	1.87237	0.02546	0.030662	0.084688	0.070029	0.007964	6864.99
43	3.31291	0.537237	0.697297	0.677778	968.685	132.09	1238.25	117.939	4	2.78679	1.1982	2.93814	2.87177	3.44565	0.117198	0.01352	0.067901	0.093436	0.014939	6865.06
44	2.55165	0.232733	0.712913	0.334234	366.251	49.0076	438.226	36.5706	4	1.90691	1.4024	3.46126	3.84384	1.82943	0.031726	0.031962	0.102066	0.070029	0.0069	6865.86
45	1.6967	2.91081	1.56787	0.373273	1159.05	4.53741	146.548	3.11006	2.21321	1.59459	1.1982	0.654354	1.96997	1.2985	0.074166	0.035982	0.092608	0.122045	0.091426	6873.87
46	1.66546	0.572372	1.64595	0.232733	670.26	23.9104	205.881	9.04029	3.98799	2.35435	1.39339	3.15676	2.81321	1.63033	0.065773	0.03811	0.122281	0.092135	0.051468	6896.54
47	0.767568	0.111712	1.20871	1.01351	255.823	22.381	44.1725	36.5706	3.91592	2.05105	2.03604	2.87568	0.872973	3.71892	0.030898	0.020968	0.123463	0.115424	0.01884	6906.18
48	3.18408	0.506006	2.01682	0.224925	889.762	43.3461	696.061	25.3042	4	2.20721	1.2042	2.55946	2.65315	3.18799	0.125	0.017658	0.037282	0.085515	0.044493	6907.28
49	0.802703	0.244444	1.27898	1.11111	366.251	22.5933	42.5352	33.591	3.97898	2.43243	1.82583	2.85616	0.794895	3.88679	0.030425	0.02617	0.121808	0.115306	0.016949	6925.48
50	2.36036	0.677778	0.716817	0.568468	856.78	111.443	1238.25	102.363	4	2.94595	2.003	2.93033	2.96547	2.02462	0.124764	0.015293	0.067428	0.083742	0.014939	6934.51
51	0.709009	0.798799	1.08378	0.248348	394.991	3.41805	549.695	49.4725	2.83784	2.70571	1.94895	1.15015	3.65255	3.42613	0.038464	0.086461	0.044493	0.05998	0.010801	6955.45
52	4	0.139039	1.88408	0.142943	651.539	6.74607	115.732	20.9494	3.97898	2.01201	1.18919	1.25946	1.95826	2.89129	0.038819	0.027943	0.089416	0.069792	0.013875	6958.98
53	0.720721	0.283483	1.20871	0.904204	490.806	19.6094	42.9387	39.4403	4	2.06306	1.73574	2.8952	0.790991	3.71892	0.033026	0.027943	0.118025	0.119562	0.014111	6983.08
54	3.53153	0.193694	0.369369	1.38438	716.062	21.9623	414.087	183.825	2.73273	2.73874	1.98498	1.9973	1.77868	3.2036	0.044966	0.073693	0.124882	0.109041	0.007964	7001.5
55	2.66877	0.103904	0.837838	0.27958	486.193	33.591	490.806	52.3565	4	1.87387	1.97598	2.42673	3.86336	1.8958	0.039646	0.030662	0.084688	0.010565	0.007373	7011.87
56	2.26667	0.646547	0.662162	1.66156	1015.52	152.189	1250	79.3259	3.97898	2.34535	1.25826	3.07087	3.35195	2.35646	0.120271	0.010092	0.071684	0.121453	0.011038	7041.27
57	2.89129	0.658258	0.712913	0.736336	1034.88	132.09	1238.25	102.363	4	2.96396	1.27027	2.64925	2.92643	3.16066	0.125	0.011865	0.070974	0.086106	0.01754	7063.49
58	2.37988	0.736336	0.65045	0.474775	716.062	132.09	1238.25	91.3966	3.98799	2.94595	1.44444	3.25826	2.89129	1.8958	0.122399	0.015412	0.072275	0.084806	0.011629	7063.91
59	2.64534	0.103904	0.779279	0.447447	565.49	31.7407	421.982	33.9097	4	1.96997	1.35135	3.41441	3.95706	1.87237	0.026051	0.029243	0.08717	0.06731	0.0069	7099.62
60	1.26336	0.217117	1.20871	0.904204	534.342	24.1372	49.4725	39.4403	4	2.48348	1.77477	2.8952	0.790991	3.71892	0.029834	0.030189	0.119562	0.116488	0.016121	7119.11
61	2.87958	2.35646	1.57958	0.18979	743.626	9.74968	339.602	29.7105	1.55556	2.15315	1.48348	1.29069	1.80991	2.84835	0.106085	0.014939	0.072511	0.064118	0.032553	7147.15
62	0.99009	0.427928	1.32973	0.17027	366.251	4.08976	438.226	66.9263	3.95796	2.77778	2.04505	1.59129	3.75405	3.95706	0.046148	0.125	0.064354	0.046858	0.007018	7179.18
63	1.64595	0.103904	0.876877	0.115616	12.8209	1.35481	270.736	5.13005	1.57958	1.68168	1.38438	0.334234	3.87898	1.26336	0.031844	0.027943	0.102066	0.113178	0.063881	7179.36
64	2.84444	0.107808	0.779279	0.404505	524.345	33.591	430.027	35.5491	4	1.87387	1.35135	3.55496	3.80871	1.87237	0.02877	0.029598	0.086224	0.06991	0.0069	7181.11
65	2.43844	0.662162	0.720721	0.568468	1015.52	132.09	1238.25	102.363	4	3.02102	2.20721	2.74685	2.96547	1.98559	0.123227	0.007136	0.06991	0.08386	0.014939	7190.62
66	2.37598	0.662162	0.689489	0.560661	587.258	146.548	1238.25	100.448	3.97898	2.68468	1.25225	2.74294	3.12162	2.96156	0.121926	0.007373	0.071684	0.08386	0.011865	7205.45
67	2.48529	0.18979	0.677778	0.295195	519.417	33.591	442.383	35.5491	4	1.8979	1.28529	3.45736	3.86336	1.92703	0.023923	0.031135	0.086343	0.071684	0.0069	7224.67
68	1.91141	0.576276	1.53664	0.221021	764.993	23.0241	205.881	9.04029	4	2.25526	1.33333	3.16457	3.03574	1.65375	0.056315	0.040829	0.125	0.093436	0.048631	7240.77
69	2.2979	0.982282	0.701201	0.572372	1015.52	108.33	1215.09	70.8276	3.96396	2.99399	1.22823	2.78979	3.05916	2.1027	0.122045	0.016949	0.072748	0.080077	0.012929	7260.29
70	1.72793	0.342042	1.38048	0.11952	560.175	4.58046	438.226	66.9263	3.80781	3.11712	1.90991	1.82162	3.56276	3.87898	0.048276	0.122399	0.062935	0.043666	0.007728	7262.05
71	0.630931	0.892492	1.22042	0.326426	459.413	3.45048	463.771	41.3471	2.75676	2.69369	1.98498	1.21261	3.6955	3.15285	0.038464	0.082205	0.047922	0.073457	0.010801	7266.53
72	0.99009	0.197598	0.724625	0.50991	114.645	1.93962	410.195	32.9625	4	2.83784	2.38739	0.322523	2.38769	1.11502	0.053123	0.085397	0.077122	0.076058	0.008673	7267.97
73	2.65706	0.103904	0.779279	0.424024	472.613	33.591	376.775	37.6214	4	1.92492	1.35135	3.48078	3.2973	1.87237	0.030662	0.029834	0.087761	0.070029	0.0069	7277.41
74	2.83664	0.135135	0.896396	0.498198	366.251	10.5147	689.519	35.5491	2.77778	2.30631	1.94895	0.892492	1.51321	2.87958	0.057261	0.030189	0.01884	0.088234	0.047567	7280.32
75	1.27117	0.318619	1.2048	0.150751	391.278	3.93816	438.226	75.6676	4	2.83784	2.16216	1.34925	3.62522	3.92192	0.045084	0.109986	0.069556	0.045203	0.007255	7289.16
76	0.802703	0.127327	1.20871	0.904204	251.037	24.1372	49.4725	40.5735	3.93393	2.06306	1.72072	3.34024	0.84955	3.77748	0.037519	0.030189	0.119562	0.116488	0.017185	7295.11
77	1.45856	0.334234	1.29459	0.158559	490.806	4.01324	438.226	59.7564	3.93393	2.89189	2.14414	1.50541	3.62913	3.8985	0.045084	0.11968	0.063645	0.046976	0.012811	7296.99
78	0.982282	0.17027	1.20871	0.958859	486.193	20.1729	63.8398	44.5916	3.93393	2.06306	2.12613	2.8952	1.13454	3.71892	0.034445	0.027588	0.122636	0.118971	0.016949	7301.14
79	1.36096	0.318619	1.38048	0.178078	481.624	4.01324	438.226	76.3855	3.32132	2.90691	2.22823	1.59129	3.6018	3.9024	0.050286	0.121099	0.065063	0.040592	0.007018	7309.53
80	1.18919	0.318619	1.38048	0.322523	576.271	4.62392	438.226	65.0569	4	2.80781	2.14414	1.5991	3.64865	3.92973	0.048631	0.124527	0.065063	0.043666	0.01021	7324.57
81	2.30961	0.662162	0.794895	0.572372	576.271	139.79	996.519	65.6742	3.92793	2.84084	1.25526	2.75075	3.0006	1.76697	0.124882	0.007373	0.080668	0.088471	0.008319	7345.47
82	0.802703	0.814414	1.16967	0.287387	504.909	3.45048	534.342	46.3081	2.6967	2.68468	1.96096	1.10721	3.64474	3.26607	0.035154	0.080432	0.042602	0.05998	0.008082	7355.99
83	0.935435	0.217117	1.20871	0.904204	645.415	25.7866	49.4725	39.4403	3.96396	1.9009	1.67568	3.87898	0.790991	3.82823	0.030898	0.027825	0.09982	0.118616	0.01553	7362.88
84	1.10721	0.318619	1.32973	0.221021	490.806	4.01324	438.226	68.2022	4	2.96396	2.2973	1.59129	3.72673	3.98438	0.04804	0.122754	0.065063	0.04804	0.01021	7370.79
85	3.05135	0.662162	0.685586	0.568468	1015.52	132.09	1126.68	78.5803	3.91592	2.53754	1.1982	2.66096	2.96937	2.0988	0.122636	0.008791	0.078895	0.085042	0.015293	7378.3
86	0.91982	0.720721	1.04475	0.154655	500.163	3.05187	609.864	55.9342	2.59159	2.58258	1.9009	1.05255	3.52372	3.41441	0.039174	0.082323	0.040592	0.047804	0.009501	7397.13
87	0.775375	0.275676	1.0955	0.904204	534.342	24.1372	49.4725	39.4403	4	2.82282	1.70571	3.41051	0.790991	3.81261	0.030898	0.030189	0.119562	0.104903	0.01352	7398.05
88	2.81712	0.213213	0.908108	0.470871	504.909	9.12606	736.637	30.2769	2.82883	2.15616	1.88288	0.810511	1.50541	2.66096	0.059034	0.033854	0.015648	0.089298	0.050877	7415.75
89	3.25045	0.142943	0.728529	0.392793	581.739	38.7024	495.463	36.9176	3.93393	2.51351	1.32432	3.13333	3.69159	1.87237	0.030544	0.028297	0.083978	0.06991	0.0069	7417.29
90	1.21261	0.342042	1.29069	0.142943	425.985	4.01324	320.896	68.2022	3.87087	2.89189	2.18919	1.62643	2.71562	3.78919	0.045439	0.121335	0.062817	0.044848	0.007964	7447.83
91	2.38769	0.548949	0.74024	0.607508	856.78	123.641	1215.09	83.95	3.93994	2.94294	1.22222	2.74294	3.08649	1.96997	0.124764	0.007609	0.070974	0.083033	0.010092	7455.5
92	1.05255	0.318619	1.47027	0.150751	380.349	4.01324	369.726	64.4455	3.91291	2.82883	2.14414	1.59129	3.56276	3.94925	0.045084	0.121572	0.065536	0.033972	0.007491	7472.52
93	2.3018	0.728529	0.91982	0.498198	1250	101.401	959.581	94.9148	4	2.90991	1.33934	2.77808	3.00841	3.3988	0.125	0.011511	0.072984	0.043666	0.014939	7472.57
94	2.66877	0.103904	0.779279	0.506006	565.49	33.2753	450.818	38.7024	3.77778	1.88589	1.42042	3.44565	3.94925	1.87237	0.029007	0.030662	0.084688	0.068019	0.0069	7478.01
95	0.802703	0.267868	1.15015	1.43123	633.34	24.1372	49.0076	39.4403	3.96997	1.89189	1.66967	2.94204	0.888589	3.71892	0.036927	0.027825	0.119207	0.119326	0.013875	7480.73
96	1.16186	0.845646	1.06426	0.174174	702.665	3.48321	689.519	57.0006	2.51652	2.69369	2.02402	1.15796	3.67207	3.35195	0.041302	0.081141	0.039765	0.066127	0.010801	7484.6
97	1.15015	0.217117	0.615315	0.619219	139.79	1.93962	352.675	23.6857	4	2.8018	1.16517	0.271772	1.8021	1.50541	0.049813	0.088116	0.077122	0.098401	0.011156	7485.29
98	2.21592	1.10721	0.74024	0.150751	251.037	18.8826	941.629	38.3387	3.53153	2.42342	1.36937	0.755856	1.77087	4	0.099347	0.025578	0.033144	0.114951	0.083033	7488.16
99	2.55556	0.103904	0.673874	0.478679	468.171	35.8864	549.695	38.7024	3.96697	2.75075	1.34234	3.48078	3.86336	1.88408	0.028652	0.030662	0.07925	0.070029	0.007964	7495
100	2.75075	0.135135	0.915916	0.353754	286.518	10.318	670.26	29.1546	2.82883	2.64565	1.92192	0.927628	1.41952	2.63363	0.055724	0.028534	0.016476	0.093436	0.049222	7499.78
101	0.802703	0.217117	1.2009	0.904204	459.413	19.2426	49.4725	35.215	3.88589	2.06306	1.72072	2.83273	0.673874	3.63694	0.030898	0.027825	0.080077	0.120508	0.013757	7518.42
102	2.94204	0.697297	0.802703	0.568468	801.978	129.619	1137.37	102.363	4	2.96096	1.66967	2.80931	2.96547	2.91081	0.124764	0.013402	0.072393	0.083269	0.016949	7526.84
103	1.57177	0.263964	0.982282	0.221021	336.41	12.1147	554.911	41.7394	3.98198	2.50751	1.91892	1.68108	3.75796	3.80871	0.037755	0.041065	0.055842	0.076649	0.029598	7529.22
104	2.23934	0.224925	0.99009	0.619219	709.332	8.78778	801.978	28.6092	2.9009	2.74775	1.9039	0.904204	1.61081	2.63363	0.063763	0.034799	0.015057	0.091899	0.050404	7532.36
105	2.53213	0.103904	0.654354	0.607508	565.49	38.3387	463.771	38.7024	4	1.76276	1.37838	3.62913	3.85946	1.87237	0.025578	0.029361	0.084806	0.072156	0.0069	7541.94
106	1.59129	0.338138	1.53664	0.271772	764.993	20.7525	164.132	8.38251	3.94294	2.20721	1.06306	3.21922	2.31351	1.64985	0.055842	0.041774	0.114833	0.054778	0.036691	7546.02
107	0.806607	0.217117	1.20871	0.904204	560.175	22.5933	42.5352	31.4424	3.71772	2.06306	1.49249	2.84835	0.790991	3.7033	0.029716	0.01683	0.119562	0.116488	0.016949	7547.98
108	2.27057	0.705105	0.798799	0.150751	183.825	17.3441	864.909	49.0076	3.27928	2.45946	1.96396	0.763664	1.66546	4	0.108095	0.027588	0.036218	0.098756	0.089535	7549.86
109	1.08769	0.318619	1.38048	0.142943	490.806	3.97552	406.34	58.0873	4	2.86486	2.14414	1.80991	3.74234	3.92192	0.045084	0.124527	0.065063	0.033499	0.01021	7550.01
110	2.60631	0.716817	0.634835	0.658258	1015.52	130.848	1250	88.0088	4	2.8048	1.24925	2.85225	2.88348	1.94264	0.123936	0.011865	0.072156	0.085042	0.011865	7553.93
111	1.04475	0.318619	1.18528	0.248348	406.34	3.86448	418.016	62.0567	4	2.89189	2.15916	1.61081	3.43784	3.73063	0.044021	0.124527	0.065418	0.080314	0.01021	7554.94
112	1.18528	0.318619	1.38048	0.236637	554.911	4.49477	438.226	68.2022	4	2.89189	2.1952	1.59129	3.56276	3.95706	0.05265	0.124882	0.065063	0.041538	0.01021	7556.98
113	1.58348	1.85285	1.26336	0.115616	794.441	27.8101	729.714	38.7024	3.53754	1.8979	2.05105	2.04805	3.82042	3.82432	0.052769	0.016594	0.036691	0.090244	0.037046	7562.25
114	2.2003	0.642643	0.517718	0.217117	72.8628	22.8077	1084.91	64.4455	3.2973	2.45946	1.26126	0.744144	1.72012	4	0.106913	0.025578	0.034799	0.0958	0.029834	7563.99
115	1.00571	0.139039	0.802703	0.630931	228.417	12.8209	1250	48.0907	4	3.00601	1.47147	1.94264	3.8009	2.02853	0.056315	0.072866	0.031608	0.046621	0.007136	7570.04
116	0.709009	0.798799	1.15796	0.185886	504.909	3.05187	519.417	49.0076	2.71171	2.69369	1.98198	1.18528	3.67988	3.32853	0.038464	0.081023	0.045676	0.058798	0.009619	7570.61
117	0.66997	0.107808	1.93484	1.9973	696.061	4.71208	570.855	5.85512	3.93994	2.15616	2.33033	0.75976	3.45345	0.595796	0.055842	0.02617	0.022268	0.07322	0.019786	7571.02
118	0.935435	0.103904	1.36877	2.12222	1064.62	4.71208	825.022	12.4628	4	3.08108	2.25526	0.822222	3.96096	1.29459	0.036573	0.029361	0.019076	0.108449	0.021677	7572.03
119	1.65375	0.322523	1.28679	0.11952	490.806	4.45253	438.226	66.2973	4	2.82282	2.11411	1.87237	3.59009	3.92192	0.045084	0.12299	0.063527	0.043429	0.01021	7573.4
120	1.83333	0.103904	0.724625	0.513814	185.569	2.433	356.021	25.0664	4	2.81081	1.11712	0.381081	1.7982	1.2048	0.052296	0.088589	0.076176	0.097928	0.01021	7575.64
121	0.802703	0.217117	1.35315	0.904204	534.342	19.0617	41.3471	39.4403	4	3.2012	1.72072	2.85616	0.728529	3.85556	0.034445	0.027943	0.118143	0.117907	0.013166	7584.3
122	1.06817	0.318619	1.29459	0.232733	490.806	4.36923	438.226	61.4734	4	2.6967	2.03303	1.66937	3.66426	3.94925	0.048631	0.124291	0.065063	0.043666	0.01021	7592.46
123	3.12553	0.123423	0.724625	0.271772	217.883	13.5683	840.751	83.95	3.95495	2.77177	1.77778	0.5997	1.63814	3.64865	0.115306	0.035036	0.049813	0.040592	0.049931	7606.46
124	0.818318	0.377177	1.20871	0.947147	481.624	21.1482	52.3565	45.0147	2.94895	1.95195	1.72673	3.05916	0.720721	3.73844	0.057379	0.038228	0.116134	0.111405	0.018131	7624.04
125	1.37267	0.939339	0.693393	1.22432	941.629	49.0076	346.077	58.0873	3.18018	3.5976	1.71772	2.38378	1.18528	2.93033	0.10644	0.024278	0.080195	0.045439	0.025106	7628.21
126	1.06817	0.318619	1.38048	0.201502	394.991	8.07179	438.226	68.2022	4	2.89189	2.14414	3.02793	3.56276	3.8048	0.056433	0.124527	0.065654	0.043666	0.01021	7628.42
127	2.29009	0.17027	0.252252	3.26607	772.251	41.7394	1250	79.3259	3.96697	3.00601	2.13814	1.93874	3.33634	2.6024	0.03279	0.045912	0.077122	0.082678	0.035627	7630.2
128	2.79369	0.18979	1.03303	0.353754	450.818	8.78778	539.411	25.5443	2.76577	2.45946	1.73273	0.978378	1.4	2.85616	0.053478	0.035391	0.018249	0.092726	0.052059	7632.08
129	1.06817	0.318619	1.38048	0.150751	342.824	4.01324	438.226	69.5025	3.98498	2.94294	2.18619	1.59129	3.51201	3.92192	0.058916	0.124527	0.06731	0.043666	0.010565	7639.6
130	2.88348	0.103904	0.775375	0.74024	1044.7	37.9783	549.695	38.7024	3.99099	1.94895	2.05405	3.48078	3.86336	1.77868	0.025578	0.021559	0.057616	0.070029	0.0069	7639.71
131	2.81321	0.252252	0.861261	0.353754	486.193	10.318	772.251	32.9625	2.95796	2.71171	1.98799	0.892492	1.59519	2.62973	0.055724	0.033854	0.018249	0.090126	0.047212	7639.87
132	2.97327	0.107808	0.677778	0.556757	270.736	13.4408	840.751	84.7465	4	2.84384	2	0.607508	1.48198	3.68769	0.110105	0.042011	0.044966	0.040592	0.052769	7643.81
133	1.06817	0.334234	1.11892	0.482583	832.85	3.5833	722.855	42.5352	2.71471	2.21321	1.98198	1.2009	2.83664	2.94595	0.035272	0.075703	0.016712	0.059744	0.012693	7644.46
134	3.3012	0.736336	0.685586	0.201502	297.548	20.5575	1170.05	49.0076	3.2973	2.61261	1.66066	0.853453	1.65375	4	0.092963	0.033144	0.026879	0.097455	0.084806	7653
135	2.55556	0.103904	0.697297	0.396697	438.226	33.591	455.095	40.1922	3.96396	1.87087	1.35135	3.48078	3.97267	2.0949	0.025578	0.030662	0.08516	0.067664	0.007846	7653.32
136	2.47748	0.584084	0.75976	0.611411	1095.21	132.09	1238.25	92.2637	3.34835	3.90691	2.22222	3.25045	3.21922	1.7982	0.124882	0.007846	0.074757	0.085042	0.014939	7655.17
137	0.935435	0.103904	1.47808	2.21201	873.115	4.71208	840.751	14.4955	3.85285	2.43544	2.27027	0.783183	3.26997	1.34144	0.05466	0.034445	0.018013	0.106558	0.024987	7663.57
138	2.14955	0.720721	0.91982	0.236637	239.46	20.1729	794.441	29.7105	3.25225	2.47147	1.32432	0.826126	1.69279	3.88288	0.114479	0.020732	0.036691	0.100174	0.084806	7667.04
139	2.29399	0.552853	0.720721	0.923724	987.154	132.09	1238.25	90.5376	4	2.91892	2.24625	2.63363	2.99279	1.96997	0.124409	0.008437	0.070383	0.08256	0.018367	7669.28
140	2.32132	0.642643	0.716817	0.545045	873.115	109.358	1238.25	102.363	4	2.97898	1.85886	2.54384	3.03964	1.98559	0.124645	0.008555	0.068965	0.08185	0.012338	7672.33
141	1.16967	0.318619	1.23604	0.166366	425.985	3.86448	438.226	68.2022	4	2.89189	2.14414	1.59129	3.56276	3.98829	0.04674	0.124527	0.065063	0.043666	0.01021	7681.94
142	1.8021	0.318619	1.38048	0.127327	369.726	5.48061	425.985	62.0567	4	3.57958	2.1021	2.24715	3.60961	3.92192	0.045084	0.121572	0.061753	0.089298	0.009501	7694.99
143	2.57898	0.135135	0.748048	0.463063	560.175	33.591	442.383	32.6527	3.92192	1.87387	1.34234	3.45345	3.82432	1.95435	0.029007	0.029716	0.086579	0.071684	0.010447	7697.71
144	1.57177	0.416216	0.993994	0.103904	311.933	12.1147	581.739	47.191	4	3.14414	1.84384	1.64595	3.83604	3.91802	0.042247	0.037282	0.060216	0.076767	0.027706	7705.37
145	1.18528	0.424024	1.33363	0.150751	486.193	4.80192	438.226	68.2022	3.99099	2.92192	2.18919	1.74354	3.71111	3.92192	0.045084	0.11767	0.065063	0.03941	0.007491	7709.71
146	1.06817	0.322523	1.46246	0.150751	490.806	3.13956	349.36	52.8532	4	2.89189	1.93093	1.63814	3.56276	3.88288	0.042129	0.123463	0.065063	0.043666	0.008437	7709.82
147	1.07207	0.295195	1.24775	0.150751	490.806	3.72124	438.226	62.6454	3.98498	2.96697	2.14414	1.45466	3.66817	3.83604	0.045084	0.124764	0.065063	0.020732	0.01021	7712.98
148	0.736336	0.217117	1.23994	0.986186	534.342	24.1372	49.4725	36.9176	4	2.07207	1.72072	3.49249	0.915916	3.71892	0.034208	0.023805	0.118616	0.117316	0.016949	7725.53
149	2.29399	0.587988	0.802703	0.564565	1015.52	116.831	1084.91	81.6052	4	2.94595	1.25225	2.81712	2.91081	2.13393	0.124172	0.008791	0.07062	0.082323	0.014584	7732.43
150	1.16967	0.154655	1.35315	0.619219	122.479	2.27738	450.818	15.931	2.75075	2.8018	1.26126	0.416216	2.35646	1.07988	0.116488	0.083505	0.073693	0.061044	0.009855	7739.03
151	2.66877	0.162462	1.06817	0.369369	817.268	8.07179	486.193	3.54962	3.97598	2.24324	1.53153	0.931532	2.71562	0.564565	0.038228	0.038582	0.04473	0.042484	0.052532	7743.95
152	3.01231	0.146847	0.603604	0.33033	211.797	11.8881	898.203	97.6421	3.93694	2.97898	2	0.494294	1.47808	3.95706	0.099583	0.037637	0.042484	0.040592	0.04934	7745.25
153	1.85285	0.447447	1.53664	0.248348	764.993	22.5933	177.011	9.04029	3.96096	2.7027	1.48949	3.26607	2.6024	1.54444	0.054542	0.037046	0.125	0.090598	0.046267	7750.28
154	0.802703	0.26006	1.15015	0.904204	495.463	18.0118	45.4418	33.9097	3.93393	2.82883	1.69069	2.73514	0.693393	3.76577	0.035745	0.030189	0.118262	0.115661	0.022623	7752.48
155	3.05525	0.103904	0.783183	0.587988	230.584	14.4955	817.268	65.0569	4	2.90991	1.90991	0.627027	1.55225	3.15285	0.122517	0.043429	0.048395	0.043902	0.054424	7755.81
156	2.55946	0.685586	0.888589	0.11952	150.759	21.9623	950.563	31.1469	3.24324	2.71171	1.22523	0.892492	1.7982	3.83213	0.115306	0.025342	0.035982	0.100174	0.08055	7755.89
157	2.46577	0.123423	0.584084	0.392793	481.624	40.9585	549.695	38.7024	3.96396	1.94895	1.23123	3.48078	3.86336	1.8997	0.027352	0.030662	0.084688	0.049459	0.009855	7757.65
158	3.01231	0.107808	0.627027	0.34985	125.998	16.3888	898.203	88.0088	3.93093	2.86787	1.997	0.642643	1.47808	3.62522	0.11436	0.042011	0.047094	0.043311	0.053714	7759.74
159	1.48589	0.318619	1.23213	0.142943	490.806	4.01324	438.226	68.2022	4	2.89189	2.07508	1.5991	3.54715	3.92192	0.044493	0.123463	0.062108	0.044848	0.009737	7772.72
160	1.12673	0.447447	1.2009	0.150751	615.65	3.86448	438.226	68.2022	4	2.82583	2.14414	1.59129	3.57447	3.92192	0.044848	0.124527	0.065063	0.04272	0.01021	7781.51
161	2.78198	0.213213	1.17748	0.193694	817.268	6.87469	418.016	3.08082	4	2.24324	1.00601	1.04084	2.58679	0.568468	0.038228	0.040001	0.042957	0.041183	0.033854	7790.15
162	0.662162	0.576276	1.47027	0.103904	155.091	1.76485	281.158	18.3552	4	2.88889	1.38438	0.564565	2.14955	2.82102	0.060571	0.096155	0.055133	0.063645	0.034445	7791.45
163	2.81321	0.185886	0.822222	0.353754	402.521	10.318	772.251	32.9625	2.82883	2.71171	1.88288	0.935435	1.47027	2.63363	0.058916	0.033854	0.018249	0.091071	0.049459	7791.96
164	2.81321	0.248348	0.775375	0.381081	410.195	10.318	750.681	32.9625	2.88589	2.71171	1.95495	0.892492	1.42733	2.71562	0.055724	0.032672	0.018249	0.112587	0.054187	7792.26
165	1.16967	0.377177	1.28288	0.150751	459.413	4.01324	418.016	68.2022	3.96697	2.96396	2.14414	1.53273	3.56276	3.82042	0.046267	0.124527	0.067546	0.038228	0.007018	7794.15
166	2.30961	0.662162	0.744144	0.646547	1105.6	107.312	1203.67	83.95	3.90991	3.03003	1.3964	2.81712	3.00841	2.06366	0.124645	0.011392	0.072393	0.088589	0.015293	7800.28
167	2.85616	0.572372	1.43123	0.306907	1203.67	7.69954	339.602	59.7564	3.99399	4	1.71772	0.416216	1.83724	2.49309	0.102657	0.015412	0.074875	0.10313	0.012102	7803.08
168	1.59519	1.41952	1.14625	0.107808	987.154	30.8542	716.062	41.7394	3.65766	2.85586	1.24024	2.67267	3.53544	3.82432	0.058561	0.017421	0.047804	0.085988	0.030662	7804.84
169	3.8009	0.103904	0.662162	0.392793	565.49	28.8806	570.855	41.3471	4	2.9009	1.36336	2.87958	3.76186	1.84505	0.030071	0.03409	0.084215	0.068728	0.0069	7805.34
170	1.5015	0.416216	1.06036	0.107808	268.192	12.1147	554.911	45.0147	3.93694	3.57057	1.85586	1.67327	3.71502	3.80871	0.044375	0.040238	0.06199	0.078067	0.02747	7807.18
171	2.49309	0.139039	0.720721	0.638739	587.258	36.5706	438.226	39.0696	4	1.57057	1.39039	3.4027	3.76967	1.87237	0.02877	0.030662	0.081496	0.093672	0.007373	7808.07
172	2.81321	0.139039	0.904204	0.373273	402.521	10.318	657.72	32.9625	2.87387	2.71171	1.95495	0.978378	1.47027	2.75075	0.055724	0.026406	0.018249	0.091071	0.048513	7809.04
173	2.80931	0.139039	0.818318	0.353754	327.014	8.62337	772.251	32.9625	2.78979	2.71171	1.87988	0.892492	1.56787	2.63363	0.055724	0.033854	0.018249	0.089653	0.049222	7809.96
174	2.00901	0.26006	1.38048	0.150751	490.806	4.01324	438.226	68.2022	3.92793	2.87988	2.18619	1.50541	3.56276	3.92192	0.04674	0.12169	0.065063	0.043666	0.01021	7819.17
175	2.64534	0.107808	0.716817	0.42012	576.271	26.5276	468.171	44.1725	3.14715	2.02402	2.41441	3.00841	3.86336	1.95045	0.026288	0.028534	0.08256	0.058325	0.009383	7822.22
176	1.0955	0.318619	1.41952	0.213213	490.806	4.01324	418.016	57.0006	4	3.14114	2.14414	1.68889	3.56276	3.92192	0.045084	0.125	0.059625	0.043666	0.01021	7824.22
177	2.99279	0.107808	0.556757	0.34985	147.939	16.2347	898.203	95.8153	4	3.08408	2	0.627027	1.47027	3.62522	0.107622	0.03941	0.050523	0.045676	0.052769	7824.37
178	0.912012	0.103904	1.36877	2.12222	889.762	4.71208	987.154	12.4628	3.97598	2.66066	2.33333	0.837838	3.43784	1.31411	0.032672	0.030425	0.007136	0.105967	0.021204	7833.33
179	4	0.217117	1.96216	0.103904	757.803	6.19643	113.567	18.7051	3.56757	3.30931	1.15616	1.25946	1.97387	2.96547	0.033617	0.023451	0.085515	0.079841	0.012574	7835.81
180	0.884685	0.217117	1.20871	0.904204	450.818	20.7525	42.5352	37.2678	4	2.21622	1.72973	2.79369	0.790991	3.71892	0.030662	0.030189	0.116252	0.116607	0.015175	7838.69
181	2.91081	0.139039	0.915916	0.412312	402.521	10.318	794.441	29.4312	2.85285	2.72372	1.86787	0.935435	1.31802	2.61802	0.055961	0.02948	0.009028	0.091071	0.051232	7840.6
182	1.06817	0.342042	1.38048	0.150751	438.226	2.93874	418.016	68.2022	3.02703	2.89189	2.14414	1.48979	3.56276	3.80871	0.051705	0.124527	0.065063	0.043075	0.007964	7844.64
183	2.40721	1.59129	0.572372	0.498198	832.85	135.885	1238.25	78.5803	3.82583	2.99099	1.15315	2.78979	2.84835	2.38378	0.120862	0.015057	0.076531	0.084333	0.01352	7863.41
184	2.42673	0.103904	0.287387	3.35586	576.271	26.5276	414.087	183.825	2.66667	3.51952	1.99099	2.0988	1.20871	2.91862	0.044848	0.074994	0.099938	0.064236	0.007846	7867.18
185	3.89459	0.213213	0.560661	1.15796	817.268	12.0009	598.455	152.189	3.6036	3.25826	1.37538	1.09159	1.26336	3.07477	0.122636	0.116725	0.081969	0.094973	0.019431	7867.23
186	1.47417	0.322523	1.67327	0.381081	529.32	42.5352	663.961	32.0419	3.97898	1.84985	1.81381	1.77868	2.45405	3.59399	0.124764	0.008082	0.034681	0.052769	0.061753	7867.66
187	3.02012	0.357658	1.45075	0.11952	801.978	14.3593	615.65	8.54233	2.83784	3.67868	1.93994	2.35255	3.12943	1.02132	0.039883	0.02215	0.024869	0.086461	0.028889	7869.09
188	1.14625	0.154655	0.83003	0.666066	146.548	1.9766	410.195	26.2783	4	2.81081	1.5015	0.271772	1.87237	1.04865	0.087761	0.085397	0.076767	0.074639	0.01222	7879.11
189	2.55556	0.103904	0.701201	0.954955	565.49	33.591	459.413	38.7024	2.6006	1.82883	1.6036	3.48078	3.84384	1.87237	0.025342	0.030662	0.084688	0.070029	0.007373	7881.13
190	0.693393	0.771471	1.11892	0.17027	434.107	3.5833	539.411	53.8609	3.39339	2.72673	1.96997	1.12282	3.88679	3.6994	0.038464	0.079722	0.04674	0.056433	0.009028	7882.78
191	2.6961	0.162462	1.02913	0.42012	425.985	9.93556	772.251	32.9625	2.84084	2.72072	2.02402	0.943243	1.62643	2.63363	0.072275	0.032435	0.019668	0.09119	0.046148	7892.75
192	2.92252	0.139039	0.915916	0.353754	402.521	10.318	683.039	26.7793	2.82883	2.71171	1.6036	0.974474	1.4	2.29399	0.06128	0.030071	0.018131	0.093318	0.048276	7900.94
193	2.3994	0.662162	0.630931	0.564565	702.665	111.443	1238.25	67.5612	3.70571	2.96997	1.1021	2.75856	2.93033	2.03634	0.11176	0.013638	0.070501	0.084451	0.010801	7901.21
194	2.7976	0.197598	0.837838	0.353754	524.345	8.95532	772.251	32.9625	2.74474	2.71171	1.98799	0.869069	1.55225	2.72342	0.05868	0.031371	0.018249	0.091071	0.051823	7903.94
195	3.65255	0.701201	0.751952	0.548949	1015.52	113.567	1250	27.5487	3.97598	2.99099	1.3003	3.40661	2.93423	1.90751	0.124764	0.028534	0.071565	0.086343	0.063645	7910.41
196	0.767568	0.65045	1.29069	0.103904	182.097	1.92139	237.209	11.4474	3.89189	2.66366	1.24925	0.65045	2.43063	3.64474	0.037164	0.093199	0.065182	0.077122	0.060571	7911.12
197	1.56787	0.299099	0.931532	0.107808	260.701	12.1147	519.417	52.3565	4	3.4985	1.85586	1.54835	3.93754	3.80871	0.042247	0.037873	0.078777	0.05797	0.024278	7912.51
198	2.81321	0.111712	0.888589	0.256156	104.314	10.318	772.251	32.9625	2.82883	2.66366	1.95495	0.892492	1.53664	2.61021	0.059271	0.033854	0.018249	0.118143	0.049222	7913.67
199	1.11111	0.139039	0.787087	0.459159	146.548	2.07217	490.806	22.8077	4	3.73273	1.56156	0.287387	1.97778	1.11502	0.054542	0.063999	0.049813	0.083505	0.014348	7918.87
200	0.974474	0.209309	1.33363	2.08318	906.725	5.22786	750.681	12.4628	4	2.54955	2.33333	0.693393	3.37538	1.13844	0.038228	0.032317	0.020022	0.109868	0.021677	7919.1
201	2.30571	0.384985	1.34925	0.142943	848.728	14.633	750.681	13.5683	2.89189	2.51952	1.13514	2.25886	2.93033	0.986186	0.041065	0.018013	0.016949	0.083033	0.007255	7924.14
202	1.06817	0.306907	1.29069	0.283483	615.65	4.01324	438.226	68.2022	4	2.89189	2.14414	1.59129	3.61351	3.92192	0.047094	0.124172	0.063763	0.043429	0.01021	7927.6
203	3.35586	0.474775	1.34535	0.11952	519.417	16.0821	856.78	7.62718	1.85886	1.95796	1.2042	2.25886	3.01231	0.99009	0.060808	0.019431	0.022387	0.091662	0.033263	7930.84
204	2.41501	0.361562	1.52102	0.142943	801.978	12.3457	676.619	6.93991	2.89489	3.61862	1.63363	2.07147	3.14895	0.962763	0.04071	0.019549	0.018722	0.091544	0.029598	7938.52
[truncated: 14 more rows]

## Sheet: Step (all RiboJ Experiments)
	Kcat_S19	Kcat_S70	Kcat_mRNA_(dark)deGFP	Kcat_mRNA_S19	Kd_S19	Kd_S19_CymR	Kd_S19_PhlF	Kd_S19_TetR	N_CymR	N_PhlF	N_TetR	RiboJ_Kcat_mRNA_CymR	RiboJ_Kcat_mRNA_PhlF	RiboJ_Kcat_mRNA_TetR	deg_mRNA_(dark)deGFP	deg_mRNA_CymR	deg_mRNA_PhlF	deg_mRNA_S19	deg_mRNA_TetR	score
[truncated: 649 more rows]

[truncated: 1 more sheets: Step (sampled parameter sets_]
