# Supplementary material for: A microfluidic optimal experimental design platform for forward design of cell-free genetic networks
Source: Nat Commun. 2022 Jun 24;13:3626. doi: 10.1038/s41467-022-31306-3 (PMC9232554; doi:10.1038/s41467-022-31306-3)
Supplement: Supplementary file 5 — Supplementary Dataset 2 [file 41467_2022_31306_MOESM5_ESM.zip]

Archive with 152 entries (151 files):
- Individual Simulations Pulse Decoder/
- Individual Simulations Pulse Decoder/0.png
- Individual Simulations Pulse Decoder/1.png
- Individual Simulations Pulse Decoder/10.png
- Individual Simulations Pulse Decoder/100.png
- Individual Simulations Pulse Decoder/101.png
- Individual Simulations Pulse Decoder/102.png
- Individual Simulations Pulse Decoder/103.png
- Individual Simulations Pulse Decoder/104.png
- Individual Simulations Pulse Decoder/105.png
- Individual Simulations Pulse Decoder/106.png
- Individual Simulations Pulse Decoder/107.png
- Individual Simulations Pulse Decoder/108.png
- Individual Simulations Pulse Decoder/109.png
- Individual Simulations Pulse Decoder/11.png
- Individual Simulations Pulse Decoder/110.png
- Individual Simulations Pulse Decoder/111.png
- Individual Simulations Pulse Decoder/112.png
- Individual Simulations Pulse Decoder/113.png
- Individual Simulations Pulse Decoder/114.png
- Individual Simulations Pulse Decoder/115.png
- Individual Simulations Pulse Decoder/116.png
- Individual Simulations Pulse Decoder/117.png
- Individual Simulations Pulse Decoder/118.png
- Individual Simulations Pulse Decoder/119.png
- Individual Simulations Pulse Decoder/12.png
- Individual Simulations Pulse Decoder/120.png
- Individual Simulations Pulse Decoder/121.png
- Individual Simulations Pulse Decoder/122.png
- Individual Simulations Pulse Decoder/123.png
- Individual Simulations Pulse Decoder/124.png
- Individual Simulations Pulse Decoder/125.png
- Individual Simulations Pulse Decoder/126.png
- Individual Simulations Pulse Decoder/127.png
- Individual Simulations Pulse Decoder/128.png
- Individual Simulations Pulse Decoder/129.png
- Individual Simulations Pulse Decoder/13.png
- Individual Simulations Pulse Decoder/130.png
- Individual Simulations Pulse Decoder/131.png
- Individual Simulations Pulse Decoder/132.png
- Individual Simulations Pulse Decoder/133.png
- Individual Simulations Pulse Decoder/134.png
- Individual Simulations Pulse Decoder/135.png
- Individual Simulations Pulse Decoder/136.png
- Individual Simulations Pulse Decoder/137.png
- Individual Simulations Pulse Decoder/138.png
- Individual Simulations Pulse Decoder/139.png
- Individual Simulations Pulse Decoder/14.png
- Individual Simulations Pulse Decoder/140.png
- Individual Simulations Pulse Decoder/141.png
- Individual Simulations Pulse Decoder/142.png
- Individual Simulations Pulse Decoder/143.png
- Individual Simulations Pulse Decoder/144.png
- Individual Simulations Pulse Decoder/145.png
- Individual Simulations Pulse Decoder/146.png
- Individual Simulations Pulse Decoder/147.png
- Individual Simulations Pulse Decoder/148.png
- Individual Simulations Pulse Decoder/149.png
- Individual Simulations Pulse Decoder/15.png
- Individual Simulations Pulse Decoder/150.png
- Individual Simulations Pulse Decoder/16.png
- Individual Simulations Pulse Decoder/17.png
- Individual Simulations Pulse Decoder/18.png
- Individual Simulations Pulse Decoder/19.png
- Individual Simulations Pulse Decoder/2.png
- Individual Simulations Pulse Decoder/20.png
- Individual Simulations Pulse Decoder/21.png
- Individual Simulations Pulse Decoder/22.png
- Individual Simulations Pulse Decoder/23.png
- Individual Simulations Pulse Decoder/24.png
- Individual Simulations Pulse Decoder/25.png
- Individual Simulations Pulse Decoder/26.png
- Individual Simulations Pulse Decoder/27.png
- Individual Simulations Pulse Decoder/28.png
- Individual Simulations Pulse Decoder/29.png
- Individual Simulations Pulse Decoder/3.png
- Individual Simulations Pulse Decoder/30.png
- Individual Simulations Pulse Decoder/31.png
- Individual Simulations Pulse Decoder/32.png
- Individual Simulations Pulse Decoder/33.png
- Individual Simulations Pulse Decoder/34.png
- Individual Simulations Pulse Decoder/35.png
- Individual Simulations Pulse Decoder/36.png
- Individual Simulations Pulse Decoder/37.png
- Individual Simulations Pulse Decoder/38.png
- Individual Simulations Pulse Decoder/39.png
- Individual Simulations Pulse Decoder/4.png
- Individual Simulations Pulse Decoder/40.png
- Individual Simulations Pulse Decoder/41.png
- Individual Simulations Pulse Decoder/42.png
- Individual Simulations Pulse Decoder/43.png
- Individual Simulations Pulse Decoder/44.png
- Individual Simulations Pulse Decoder/45.png
- Individual Simulations Pulse Decoder/46.png
- Individual Simulations Pulse Decoder/47.png
- Individual Simulations Pulse Decoder/48.png
- Individual Simulations Pulse Decoder/49.png
- Individual Simulations Pulse Decoder/5.png
- Individual Simulations Pulse Decoder/50.png
- Individual Simulations Pulse Decoder/51.png
- Individual Simulations Pulse Decoder/52.png
- Individual Simulations Pulse Decoder/53.png
- Individual Simulations Pulse Decoder/54.png
- Individual Simulations Pulse Decoder/55.png
- Individual Simulations Pulse Decoder/56.png
- Individual Simulations Pulse Decoder/57.png
- Individual Simulations Pulse Decoder/58.png
- Individual Simulations Pulse Decoder/59.png
- Individual Simulations Pulse Decoder/6.png
- Individual Simulations Pulse Decoder/60.png
- Individual Simulations Pulse Decoder/61.png
- Individual Simulations Pulse Decoder/62.png
- Individual Simulations Pulse Decoder/63.png
- Individual Simulations Pulse Decoder/64.png
- Individual Simulations Pulse Decoder/65.png
- Individual Simulations Pulse Decoder/66.png
- Individual Simulations Pulse Decoder/67.png
- Individual Simulations Pulse Decoder/68.png
- Individual Simulations Pulse Decoder/69.png
- Individual Simulations Pulse Decoder/7.png
- Individual Simulations Pulse Decoder/70.png
- Individual Simulations Pulse Decoder/71.png
- Individual Simulations Pulse Decoder/72.png
- Individual Simulations Pulse Decoder/73.png
- Individual Simulations Pulse Decoder/74.png
- Individual Simulations Pulse Decoder/75.png
- Individual Simulations Pulse Decoder/76.png
- Individual Simulations Pulse Decoder/77.png
- Individual Simulations Pulse Decoder/78.png
- Individual Simulations Pulse Decoder/79.png
- Individual Simulations Pulse Decoder/8.png
- Individual Simulations Pulse Decoder/80.png
- Individual Simulations Pulse Decoder/81.png
- Individual Simulations Pulse Decoder/82.png
- Individual Simulations Pulse Decoder/83.png
- Individual Simulations Pulse Decoder/84.png
- Individual Simulations Pulse Decoder/85.png
- Individual Simulations Pulse Decoder/86.png
- Individual Simulations Pulse Decoder/87.png
- Individual Simulations Pulse Decoder/88.png
- Individual Simulations Pulse Decoder/89.png
- Individual Simulations Pulse Decoder/9.png
- Individual Simulations Pulse Decoder/90.png
- Individual Simulations Pulse Decoder/91.png
- Individual Simulations Pulse Decoder/92.png
- Individual Simulations Pulse Decoder/93.png
- Individual Simulations Pulse Decoder/94.png
- Individual Simulations Pulse Decoder/95.png
- Individual Simulations Pulse Decoder/96.png
- Individual Simulations Pulse Decoder/97.png
- Individual Simulations Pulse Decoder/98.png
- Individual Simulations Pulse Decoder/99.png
