# Supplementary material for: A microfluidic optimal experimental design platform for forward design of cell-free genetic networks
Source: Nat Commun. 2022 Jun 24;13:3626. doi: 10.1038/s41467-022-31306-3 (PMC9232554; doi:10.1038/s41467-022-31306-3)
Supplement: Supplementary file 6 — Supplementary Dataset 3 [file 41467_2022_31306_MOESM6_ESM.zip]

Archive with 153 entries (152 files):
- Individual Simulations Bistable Switch/
- Individual Simulations Bistable Switch/0.png
- Individual Simulations Bistable Switch/1.png
- Individual Simulations Bistable Switch/10.png
- Individual Simulations Bistable Switch/100.png
- Individual Simulations Bistable Switch/101.png
- Individual Simulations Bistable Switch/102.png
- Individual Simulations Bistable Switch/103.png
- Individual Simulations Bistable Switch/104.png
- Individual Simulations Bistable Switch/105.png
- Individual Simulations Bistable Switch/106.png
- Individual Simulations Bistable Switch/107.png
- Individual Simulations Bistable Switch/108.png
- Individual Simulations Bistable Switch/109.png
- Individual Simulations Bistable Switch/11.png
- Individual Simulations Bistable Switch/110.png
- Individual Simulations Bistable Switch/111.png
- Individual Simulations Bistable Switch/112.png
- Individual Simulations Bistable Switch/113.png
- Individual Simulations Bistable Switch/114.png
- Individual Simulations Bistable Switch/115.png
- Individual Simulations Bistable Switch/116.png
- Individual Simulations Bistable Switch/117.png
- Individual Simulations Bistable Switch/118.png
- Individual Simulations Bistable Switch/119.png
- Individual Simulations Bistable Switch/12.png
- Individual Simulations Bistable Switch/120.png
- Individual Simulations Bistable Switch/121.png
- Individual Simulations Bistable Switch/122.png
- Individual Simulations Bistable Switch/123.png
- Individual Simulations Bistable Switch/124.png
- Individual Simulations Bistable Switch/125.png
- Individual Simulations Bistable Switch/126.png
- Individual Simulations Bistable Switch/127.png
- Individual Simulations Bistable Switch/128.png
- Individual Simulations Bistable Switch/129.png
- Individual Simulations Bistable Switch/13.png
- Individual Simulations Bistable Switch/130.png
- Individual Simulations Bistable Switch/131.png
- Individual Simulations Bistable Switch/132.png
- Individual Simulations Bistable Switch/133.png
- Individual Simulations Bistable Switch/134.png
- Individual Simulations Bistable Switch/135.png
- Individual Simulations Bistable Switch/136.png
- Individual Simulations Bistable Switch/137.png
- Individual Simulations Bistable Switch/138.png
- Individual Simulations Bistable Switch/139.png
- Individual Simulations Bistable Switch/14.png
- Individual Simulations Bistable Switch/140.png
- Individual Simulations Bistable Switch/141.png
- Individual Simulations Bistable Switch/142.png
- Individual Simulations Bistable Switch/143.png
- Individual Simulations Bistable Switch/144.png
- Individual Simulations Bistable Switch/145.png
- Individual Simulations Bistable Switch/146.png
- Individual Simulations Bistable Switch/147.png
- Individual Simulations Bistable Switch/148.png
- Individual Simulations Bistable Switch/149.png
- Individual Simulations Bistable Switch/15.png
- Individual Simulations Bistable Switch/150.png
- Individual Simulations Bistable Switch/16.png
- Individual Simulations Bistable Switch/17.png
- Individual Simulations Bistable Switch/18.png
- Individual Simulations Bistable Switch/19.png
- Individual Simulations Bistable Switch/2.png
- Individual Simulations Bistable Switch/20.png
- Individual Simulations Bistable Switch/21.png
- Individual Simulations Bistable Switch/22.png
- Individual Simulations Bistable Switch/23.png
- Individual Simulations Bistable Switch/24.png
- Individual Simulations Bistable Switch/25.png
- Individual Simulations Bistable Switch/26.png
- Individual Simulations Bistable Switch/27.png
- Individual Simulations Bistable Switch/28.png
- Individual Simulations Bistable Switch/29.png
- Individual Simulations Bistable Switch/3.png
- Individual Simulations Bistable Switch/30.png
- Individual Simulations Bistable Switch/31.png
- Individual Simulations Bistable Switch/32.png
- Individual Simulations Bistable Switch/33.png
- Individual Simulations Bistable Switch/34.png
- Individual Simulations Bistable Switch/35.png
- Individual Simulations Bistable Switch/36.png
- Individual Simulations Bistable Switch/37.png
- Individual Simulations Bistable Switch/38.png
- Individual Simulations Bistable Switch/39.png
- Individual Simulations Bistable Switch/4.png
- Individual Simulations Bistable Switch/40.png
- Individual Simulations Bistable Switch/41.png
- Individual Simulations Bistable Switch/42.png
- Individual Simulations Bistable Switch/43.png
- Individual Simulations Bistable Switch/44.png
- Individual Simulations Bistable Switch/45.png
- Individual Simulations Bistable Switch/46.png
- Individual Simulations Bistable Switch/47.png
- Individual Simulations Bistable Switch/48.png
- Individual Simulations Bistable Switch/49.png
- Individual Simulations Bistable Switch/5.png
- Individual Simulations Bistable Switch/50.png
- Individual Simulations Bistable Switch/51.png
- Individual Simulations Bistable Switch/52.png
- Individual Simulations Bistable Switch/53.png
- Individual Simulations Bistable Switch/54.png
- Individual Simulations Bistable Switch/55.png
- Individual Simulations Bistable Switch/56.png
- Individual Simulations Bistable Switch/57.png
- Individual Simulations Bistable Switch/58.png
- Individual Simulations Bistable Switch/59.png
- Individual Simulations Bistable Switch/6.png
- Individual Simulations Bistable Switch/60.png
- Individual Simulations Bistable Switch/61.png
- Individual Simulations Bistable Switch/62.png
- Individual Simulations Bistable Switch/63.png
- Individual Simulations Bistable Switch/64.png
- Individual Simulations Bistable Switch/65.png
- Individual Simulations Bistable Switch/66.png
- Individual Simulations Bistable Switch/67.png
- Individual Simulations Bistable Switch/68.png
- Individual Simulations Bistable Switch/69.png
- Individual Simulations Bistable Switch/7.png
- Individual Simulations Bistable Switch/70.png
- Individual Simulations Bistable Switch/71.png
- Individual Simulations Bistable Switch/72.png
- Individual Simulations Bistable Switch/73.png
- Individual Simulations Bistable Switch/74.png
- Individual Simulations Bistable Switch/75.png
- Individual Simulations Bistable Switch/76.png
- Individual Simulations Bistable Switch/77.png
- Individual Simulations Bistable Switch/78.png
- Individual Simulations Bistable Switch/79.png
- Individual Simulations Bistable Switch/8.png
- Individual Simulations Bistable Switch/80.png
- Individual Simulations Bistable Switch/81.png
- Individual Simulations Bistable Switch/82.png
- Individual Simulations Bistable Switch/83.png
- Individual Simulations Bistable Switch/84.png
- Individual Simulations Bistable Switch/85.png
- Individual Simulations Bistable Switch/86.png
- Individual Simulations Bistable Switch/87.png
- Individual Simulations Bistable Switch/88.png
- Individual Simulations Bistable Switch/89.png
- Individual Simulations Bistable Switch/9.png
- Individual Simulations Bistable Switch/90.png
- Individual Simulations Bistable Switch/91.png
- Individual Simulations Bistable Switch/92.png
- Individual Simulations Bistable Switch/93.png
- Individual Simulations Bistable Switch/94.png
- Individual Simulations Bistable Switch/95.png
- Individual Simulations Bistable Switch/96.png
- Individual Simulations Bistable Switch/97.png
- Individual Simulations Bistable Switch/98.png
- Individual Simulations Bistable Switch/99.png
- Supplementary Data 1 (new BvS).xlsx
